# Supplementary material for: The Na,K-ATPase acts upstream of phosphoinositide PI(4,5)P2 facilitating unconventional secretion of Fibroblast Growth Factor 2
Source: Commun Biol. 2020 Mar 25;3:141. doi: 10.1038/s42003-020-0871-y (PMC7096399; doi:10.1038/s42003-020-0871-y)
Supplement: Supplementary file 2 — Supplementary Data 1 [file 42003_2020_871_MOESM2_ESM.xlsx]

## Sheet: Fig.1
		Pull-Down assays Quantification by the LICOR							Bound vs Unbound ratios (normalized)
	13199	GST	CD1-3	CD3	subCD3	CD3∆sub		ID #	GST	CD3	subCD3	CD3∆sub	CD1-3
	Bound FGF2	561	5760	6380	5300	1780		13199	0.154365	0.921481	0.860852	0.422247	See below
	Bound GST	22000	13000	11400	17800	14200		13192	0.143863	0.903271	0.95851	0.450918
	UB FGF2	6310	5130	6710	6340	6190		3428	0.338907	0.697143	0.818244	0.483721
	Input FGF2	7590						13200	0.332758	1.05733	0.857075	0.483718
	Bound %	0.0816475	0.528926	0.487395	0.455326	0.223338		13202	0.260536	0.770624	0.769481	0.404999
	F2/GST	0.0255	0.443077	0.559649	0.297753	0.125352		3517	0.298428	0.862248	0.889809	0.510241
	B/Input	0.073913	0.758893	0.84058	0.698287	0.234519		3518	0.255873	0.929391	0.805719	0.560588
	B/U Rel	0.154365	1	0.921481	0.860852	0.422247		3435	0.336835	0.273467	0.836176	0.203508
		Pull-Down assays Quantification by the LICOR							Variation for GST-ATP1A1 CD1-3
	13192	415	CD1-3	CD3	subCD3	CD3∆sub		ID #	B/U RATIO	w/o disc.	Normalized
	Bound FGF2	313	3740	2090	2930	673		13199	0.528926	0.528926	1.17504
	Bound GST	30000	14800	8960	40000	11500		13192	0.498667	0.498667	1.10782
	UB FGF2	4050	3760	2550	3200	2320		3428	0.192308	0.192308	0.427224
	Input FGF2	6340						13200	0.289186	0.289186	0.642445
	Bound %	0.0717396	0.498667	0.450431	0.477977	0.224858		13202	0.387858	0.387858	0.861653
	F2/GST	0.0104333	0.252703	0.233259	0.07325	0.0585217		3517	0.454545	0.454545	1.0098
	B/Input	0.0493691	0.589905	0.329653	0.462145	0.106151		3518	0.587903	0.587903	1.30606
	B/U Rel	0.143863	1	0.903271	0.95851	0.450918		3435	0.403846	0.403846	0.897171
								Discarded		0.450133	1	Average
										Average	0.191994	STD-DEV
		Pull-Down assays Quantification by the LICOR
	3428	GST	CD1-3	CD3	subCD3	CD3∆sub		Protein	GST	CD1-3	CD3	subCD3	CD3∆sub
	Bound FGF2	495	2300	1220	1380	640		Average	0.265196	1	0.895144	0.849483	0.439993
	Bound GST	3000	5830	1040	5010	2640		STD-Dev	0.0786932	0.191994	0.117067	0.0575309	0.107495
	UB FGF2	7100	9660	7880	7390	6240
	Input FGF2	13100						p-values
	Bound %	0.0651745	0.192308	0.134066	0.157355	0.0930233		GST-CD1-3 to GST		<0.001
	F2/GST	0.165	0.394511	1.17308	0.275449	0.242424		GST CD1-3 to GST-CD3		0.378
	B/Input	0.0377863	0.175573	0.0931298	0.105344	0.048855		GST CD1-3 to GST-subCD3		0.1671
	B/U Rel	0.338907	1	0.697143	0.818244	0.483721		GST CD1-3 to GST-CD3∆sub		< 0.001
								GST to GST CD1-3 ∆sub		0.0637
		Pull-Down assays Quantification by the LICOR
	13200	GST	CD1-3	CD3	subCD3	CD3∆sub
	Bound FGF2	740	2380	3660	2310	1210
	Bound GST	20600	13100	15500	16000	10800
	UB FGF2	6950	5850	8310	7010	7440
	Input FGF2	8290
	Bound %	0.0962289	0.289186	0.305764	0.247854	0.139884
	F2/GST	0.0359223	0.181679	0.236129	0.144375	0.112037
	B/Input	0.0892642	0.287093	0.441496	0.278649	0.145959
	B/U Rel	0.332758	1	1.05733	0.857075	0.483718
		Pull-Down assays Quantification by the LICOR
	13202	GST	CD1-3	CD3	subCD3	CD3∆sub
	Bound FGF2	625	2300	1620	1540	997
	Bound GST	5030	6320	6920	7670	3140
	UB FGF2	5560	3630	3800	3620	5350
	Input FGF2	2250
	Bound %	0.101051	0.387858	0.298893	0.29845	0.157082
	F2/GST	0.124254	0.363924	0.234104	0.200782	0.317516
	B/Input	0.277778	1.02222	0.72	0.684444	0.443111
	B/U Rel	0.260536	1	0.770624	0.769481	0.404999
		Pull-Down assays Quantification by the LICOR
	3517	GST	CD1-3	CD3	subCD3	CD3∆sub
	Bound FGF2	328	1600	1360	1270	462
	Bound GST	9010	4420	5720	7880	3490
	UB FGF2	2090	1920	2110	1870	1530
	Input FGF2	2180
	Bound %	0.135649	0.454545	0.391931	0.404459	0.231928
	F2/GST	0.036404	0.361991	0.237762	0.161168	0.132378
	B/Input	0.150459	0.733945	0.623853	0.582569	0.211927
	B/U Rel	0.298428	1	0.862248	0.889809	0.510241
		Pull-Down assays Quantification by the LICOR
	3518	GST	CD1-3	CD3	subCD3	CD3∆sub
	Bound FGF2	193	1040	583	909	292
	Bound GST	4540	2240	1660	3760	1610
	UB FGF2	1090	729	484	1010	594
	Input FGF2	1550
	Bound %	0.150429	0.587903	0.546392	0.473684	0.329571
	F2/GST	0.042511	0.464286	0.351205	0.241755	0.181366
	B/Input	0.124516	0.670968	0.376129	0.586452	0.188387
	B/U Rel	0.255873	1	0.929391	0.805719	0.560588
		Pull-Down assays Quantification by the LICOR
	3435	GST	CD1-3	CD3	subCD3	CD3∆sub
	Bound FGF2	296	1050	365	724	394
	Bound GST	4910	8100	5110	10300	6900
	UB FGF2	1880	1550	2940	1420	4400
	Input FGF2	5020
	Bound %	0.136029	0.403846	0.110439	0.337687	0.0821861
	F2/GST	0.0602851	0.12963	0.0714286	0.0702913	0.0571014
	B/Input	0.0589641	0.209163	0.0727092	0.144223	0.0784861
	B/U Rel	0.336835	1	0.273467	0.836176	0.203508

## Sheet: Fig.2
		Data for Cross-Titration experiments between FGF2 WT and GST-ATP1A1 variants, with GST protein as a control.
		Data for this figure were collected on from six dedicated experiments
		His-FGF2 WT									His-FGF2 WT									His-FGF2 WT									His-FGF2 WT									His-FGF2 WT									His-FGF2 WT
		500	250	125	62.5	31.25	15.625	7.8125	0		500	250	125	62.5	31.25	15.625	7.8125	0		500	250	125	62.5	31.25	15.625	7.8125	0		500	250	125	62.5	31.25	15.625	7.8125	0		500	250	125	62.5	31.25	15.625	7.8125	0		500	250	125
GST-ATP1A1 CD1-3	500	44736	36240	27474	23134	24320	13836	4490	2419		224128	136247	65751	26341	15838	8619	5579	3951		65985	66857	31691	17237	10181	7493	6475	6728		70287	71094	32662	17570	9943	7379	6363	7081		124566	9206	62013	36169	23730	17492	6446	3586		156648	102965	69586
	250	112407	86905	63615	36486	29365	23626	11490	5799		305858	237625	114275	44083	18129	9924	5664	3640		186669	175049	103465	55953	20392	11624	8777	6964		191714	177664	104541	56055	19585	10888	8222	6628		146862	163014	117806	58736	40964	22318	13833	3952		278598	234514	138518
	125	181867	143770	73899	44100	28924	22659	15089	7986		400335	314714	180551	58106	25943	11854	6537	3596		239023	228323	196958	103492	39637	17639	10706	5507		238402	226781	193598	100729	38749	16619	9861	5170		232775	294899	186666	92653	42252	22088	13311	3376		357742	331651	228894
	62.5	259187	200587	115362	54690	35798	22579	15377	5706		482565	360927	235789	75760	31087	12634	6318	3322		284596	277944	241664	136883	55680	20497	10529	4754		279365	269591	232373	130355	52243	18836	9606	4021		315374	356151	252564	135213	56778	26607	14289	3238		419721	391304	279908
	31.25	313609	227375	125670	64607	39911	23322	14288	3981		426745	377739	243838	93491	38884	15125	7402	3268		291252	276654	237277	142858	47214	17704	9667	4684		281008	266431	226921	135328	43905	15539	8608	4060		391759	400221	318434	171837	69287	29094	13300	3156		454071	383687	295642
	15.625	252063	205630	116684	65169	42601	24145	13526	2809		303539	290970	205486	83796	36580	14933	6521	3027		261318	245311	230501	117700	42018	14247	8511	3957		253406	237284	219495	111845	38426	12778	7898	3617		407905	385908	330303	189383	76817	33359	16139	3116		375128	346670	279681
	7.8125	190596	138247	88691	52161	34912	19354	9578	1537		173668	183056	140287	70840	31566	13415	5917	3183		233585	224557	172904	78681	29474	12653	7434	4173		224499	215061	164342	72991	26847	11305	6523	3832		312818	307795	264540	142429	70122	32991	13405	2785		257211	252424	195266
	0	9684	10685	12697	12047	12472	8397	4388	1075		9706	10199	8650	6753	4722	3448	3063	2923		9145	9607	9850	9933	9856	8112	5538	4042		9476	9190	9711	9585	9466	7457	5229	4064		7909	11341	9852	13580	13912	11634	6516	2767		14845	14748	14236
		Experiment #1									Experiment #2									Experiment #3									Experiment #4									Experiment #5									Experiment #6
GST-ATP1A1 CD3	500	89277	73520	40881	32243	30641	23225	23900	24853		67211	51489	38297	31482	29130	21102	19483	17693		76161.8	58910.2	52410.8	45186.8	44730	33096	35586.2	35924		86402	66772	35364	27467	24932	18159	16656	14237		108218	98002	28949	16463	13950	10149	8992	7681		114445	100050	29342
	250	128207	131450	62400	41681	32195	26314	22993	18358		75849	67065	42848	36100	30311	23344	19273	12965		75874.8	59489.5	53224.5	48172.2	44990.8	37486.8	32784.5	25614.8		132723	138857	50281	33983	25876	20432	15909	10871		200010	229753	84643	36507	16799	12362	9960	6959		199551	223612	80446
	125	128982	175163	146691	64153	29889	23817	18008	11215		75580	92549	67544	40928	27618	21628	15569	8335		77663.2	74896.5	61439	50953	40253.5	32810.8	24979.5	15088.5		125825	212208	156639	49130	24301	18399	13289	7106		205627	300549	268357	92928	17781	11948	8547	5455		199675	283110	250415
	62.5	102030	128278	125414	69730	28883	20929	13634	5768		78595	73771	63373	41351	26539	19444	12509	4989		90573	74301.5	61146.8	50095.5	37640.8	29079.8	18275.2	7379.75		92054	130939	126072	56061	23021	16473	10805	4432		120524	202976	217054	104600	18690	10733	7464	3875		117170	193566	204349
	31.25	62605	71795	81794	38422	24462	17418	11405	4449		56335	49893	46856	29376	22432	16225	10760	4264		68927.2	56358.8	48517	37525.2	32709.2	24524.5	16178.8	5866		54935	65102	73611	30660	19291	14237	9670	4194		54246	94111	131750	41404	14366	9566	6568	3778		52421	91095	123771
	15.625	35854	38515	40100	27540	22256	18633	10924	3650		35412	33476	32117	25261	21273	17592	10369	3365		42369.2	40192.2	37807	33876.5	29531.2	26229	15522.5	5174.75		31006	33317	33739	22301	17951	15175	9416	3739		25157	36134	44125	19533	12289	9598	6334	3611		24808	34955	41626
	7.8125	24619	25892	24341	22748	19944	17378	11066	4520		25102	25034	23420	21933	19399	16467	10729	4365		29828.8	31295.2	29356.2	28981.8	26797.8	22965.2	15461.2	5897.5		20803	22227	20789	18672	15925	14573	9499	4209		15688	18108	17980	13836	10619	10316	6964	4240		15474	17260	17032
	0	19104	19818	21539	22623	19631	15729	9987	7210		20562	20346	21707	22416	19473	15446	8923	7503		23586.5	26087.2	28203	30308.2	26573.8	19936	13105.8	7761.25		16067	16556	17771	18254	16025	13198	8443	6786		12130	12064	12746	12498	11271	10133	6830	6731		12057	11627	11897
		Experiment #1									Experiment #2									Experiment #3									Experiment #4									Experiment #5									Experiment #6
GST-ATP1A1 subCD3	500	148625	140957	94792	43363	17050	8961	4297	1674		114914	117696	80733.9	34542.8	11964.2	6057.5	3192.6	1214.6		59017	81590	56620	19554	8924	5457	2972	1779		58899	79373	61876	27503	9837	4874	2175	1138		216715	213752	130813	54313	15548	8474	4774	1321		141567	136033	108185
	250	158142	161512	125985	61620	22268	8704	4467	1316		139803	150494	122667	58465.4	19489.6	6897	3569.6	818.5		87381	116367	100645	32375	10379	5922	3617	1133		86326	113090	101367	49174	14843	5656	2850	654		242234	245910	200220	103104	26580	11252	5061	777		154784	166729	144161
	125	175961	182376	140994	81416	23414	10863	5062	1336		147115	174778	137642	79480.9	19435.5	8876.2	4109.5	813.8		84783	147521	139665	49686	13519	6780	3913	711		83258	134749	132171	70412	22379	6780	2977	406		230655	269065	211944	126224	28672	12454	5603	817		174699	185388	147364
	62.5	206720	197197	158964	86986	28637	10889	4849	1141		178393	184861	155110	85773.9	24658.1	9025.8	4228.2	636.7		163304	160614	153422	58328	12651	6032	3449	691		149191	145138	142191	83689	24548	6337	2773	394		266306	274969	218256	132528	28176	12900	5476	689		202582	204066	180400
	31.25	204704	183504	136531	57816	25885	11386	4807	1120		171783	169820	127255	51602.1	21343.4	9023.4	3697.6	781		174315	165711	99770	44091	13296	6172	4017	585		152085	144117	101042	71173	23066	6417	3240	419		212216	256007	154905	55393	24760	12165	3937	1386		205486	202716	176842
	15.625	153012	113217	88147	45492	19980	9184	4913	1065		130825	96533.2	79478.3	38889.7	16139.3	6970.1	3763.9	610.6		139485	95271	74396	15634	8392	6022	3842	643		120590	84952	88591	27924	16460	6032	2952	353		137902	83557	70177	51175	16096	8377	4558	671		176408	160526	117325
	7.8125	71203	55241	41268	23938	12940	7217	4577	1300		55964.8	41306.4	32347.5	19086	9574.3	5326.7	3530.6	851.5		49612	35542	24202	11656	7208	5495	4130	1726		45439	37576	39730	30369	8863	4685	2911	1180		48705	40278	37149	17565	11166	6435	4803	769		85621	65066	44012
	0	5641	5857	6922	6867	6618	5426	4104	1129		2470.6	2741.1	3463.8	3386.5	3769.3	3631.1	2889.8	624.1		2418	2437	4021	3327	4119	4140	3525	714		1958	1920	3393	2757	3266	3110	2740	291		4153	5237	5523	5812	5718	5822	4576	811		2298	2183	2470
		Experiment #1									Experiment #2									Experiment #3									Experiment #4									Experiment #5									Experiment #6
GST alone	500	10136	16131	19147	19702	24966	25896	29867	26821		13613	17448	19106	18954	21681	20597	23034	19178		28294	28779	33257	33766	45830	50385	51567	57290		25531	25888	31759	33239	46627	53309	56121	63172		32992	30218	37095	43300	64455	76852	83402	92868		30225	32159	37948
	250	10506	13700	17146	19873	22114	23850	24891	27961		14020	14844	16622	19475	19961	19024	18533	19507		32276	31520	35408	32704	36699	40187	46150	48409		31262	30362	35004	34117	39559	44715	53396	57115		41197	36558	41658	42928	51060	62185	75540	82128		34237	34732	38961
	125	9479	16125	20877	19088	21743	18461	22122	22387		12855	17673	20207	18549	18803	14852	15988	15358		41285	34938	36253	28072	32877	30960	37113	37312		40418	35132	38139	29771	36450	35051	43470	44536		53940	43870	44536	35623	46028	48326	61733	64687		39286	35901	37286
	62.5	7673	12659	17148	17349	13788	12455	18043	15961		9946	14366	16942	16501	11640	9628	12977	10161		36133	33261	30001	23892	20531	22544	23889	27233		37056	34636	31926	26323	23325	26904	29892	34715		48607	42966	37754	31093	29536	37415	44115	51259		34644	34092	32952
	31.25	5739	8282	13923	13564	12379	13129	11670	11534		7376	9858	13645	12456	10236	9669	8134	6459		29411	24693	19948	14400	13239	11734	11214	12558		32275	27380	22443	16888	15627	14380	14687	17207		41067	32824	25751	19162	19923	20341	22878	28536		30039	26347	22282
	15.625	4934	5692	9736	9933	9472	8718	7472	4495		5956	6980	9539	9058	8007	6702	5147	1996		17237	15970	13429	10111	7872	5953	3910	3323		19652	17801	15166	11807	9638	7377	5432	4946		24473	21308	17137	13554	11047	9347	7304	8720		19299	17846	15269
	7.8125	3885	3840	6514	7803	8264	7036	5089	1327		4768	4782	6972	7126	6481	5659	3946	668		10140	9489	8026	6777	6244	4947	2309	1557		11599	10993	9588	8095	7964	6088	3277	2220		13992	12460	10489	9270	8850	6925	3263	1915		10916	10179	8807
	0	1973	2027	4660	6230	6436	6110	4864	280		2809	2742	4977	5755	5534	5181	4069	264		6348	5813	5997	6657	5788	4652	1998	887		7146	6587	7421	7803	7619	6081	3003	2059		8660	8104	8867	9416	8054	6366	2348	672		6793	6589	6496
		Experiment #1									Experiment #2									Experiment #3									Experiment #4									Experiment #5									Experiment #6
GST-ATP1A1 CD3∆sub	500	68275	56633	46321	21728	12413	7518	4775	2867		29988	16414	11977	9523	7063	5237	2398	1408		52925	42076	34158	23132	16944	11109	7199	4574		28176	16011	11605	10607	7543	6331	3472	2573		68737	54496	42495	23064	14688	9119	5642	3329		59744	48167	39220
	250	88825	73858	60841	23683	11542	6914	4203	1648		44891	19247	15140	10378	8188	5744	3389	1052		72190	47766	34566	23518	16263	10997	6557	2599		41430	18310	14822	11537	8983	7239	4592	2068		86543	66116	50710	23957	13471	8466	4815	1682		82253	62521	48880
	125	57939	53947	38950	17941	10355	6180	3155	1584		53690	20018	17401	11446	9140	6291	3028	1197		51713	39477	29784	20570	15218	9531	4647	1675		49234	20237	16838	12850	10806	7473	4317	2518		54067	47063	33819	18890	11794	7135	3590	1287		54759	47724	35155
	62.5	42513	40805	28585	14794	9188	5269	2731	924		47916	18078	17069	11429	8404	6420	3259	666		38943	31047	23264	17944	13217	8120	4043	952		43827	17677	17227	12532	9756	7921	4444	1244		39403	35707	24847	15734	10075	5938	3001	751		41102	37008	26323
	31.25	26435	23490	17835	10678	7714	4927	2549	831		34944	15903	14562	10706	8445	6544	3936	438		26510	21604	17819	13787	11433	7570	3417	791		31950	15722	14982	12336	10233	8223	5034	630		25487	21880	17187	11505	8459	5698	2727	654		26677	23078	18191
	15.625	15958	15197	11841	7400	6319	3933	2158	665		20465	12055	11538	9333	7913	6095	3301	312		17920	16396	13673	10313	9327	5726	3055	745		19543	12201	12406	10802	9584	7464	4111	298		15544	14321	11664	8013	7005	4405	2305	575		16328	15494	12508
	7.8125	11268	10450	9108	7396	6065	4580	2375	687		12891	9021	9376	8153	6694	5593	3082	350		13813	12552	11612	10022	8674	6540	3070	640		12783	9140	10229	9434	7869	6833	3547	280		11045	10257	9089	7917	6601	4825	2309	587		11809	11214	10213
	0	5423	6191	6154	6034	5758	4188	2472	722		3135	4309	4961	5454	5383	5271	3104	305		7956	8710	8834	8676	8284	6235	3298	690		3323	4784	5595	6251	6184	6102	3676	225		5871	6404	6332	6635	6243	4958	2656	626		6040	6945	6970
		Experiment #1									Experiment #2									Experiment #3									Experiment #4									Experiment #5									Experiment #6
Heat Map Averaging												Statistics - Average and STDEV
		His-FGF2 WT										GST-ATP1A1 CD1-3									GST-ATP1A1 CD3									GST-ATP1A1 subCD3									GST alone									GST-ATP1A1 CD3∆sub
		500	250	125	62.5	31.25	15.625	7.8125	0			1	2	3	4	5	6	Average	STD		1	2	3	4	5	6	Average	STD		1	2	3	4	5	6	Average	STD		1	2	3	4	5	6	Average	STD		1	2
GST-ATP1A1 CD1-3	500	114392	70434.8	48196.2	26668.5	17824	12623.7	7458.83	5798.17			0.692287	1.11594	0.894446	0.863706	1.204	1.22962	1	0.215494		0.439973	0.164478	0.219272	0.282051	0.320859	0.287912	0.285757	0.0939809		0.846434	0.45147	0.5166	0.494358	0.546168	0.508945	0.560662	0.143395		0.0597297	0.0357377	0.0927116	0.104078	0.0954502	0.0727888	0.0767493	0.0258405		0.131495	0.0633867
	250	203685	179128	107037	54361	29931	17454.7	11296.3	6276.17
	125	275024	256690	176761	85783.8	42359.8	21311	13105.5	5820.33
	62.5	340135	309417	226277	115713	54667.8	23926.8	13579.7	4818.67
	31.25	359741	322018	241297	130243	54547.3	24223.2	13113	4017.83			p-values
	15.625	308893	285296	230358	120800	52904.3	24129.7	13044.5	3364.33			GST-CD1-3 to GST					< 0.001
	7.8125	232063	220190	171005	89020.3	43705	21408.8	10795.5	3154			GST CD1-3 to GST-CD3					< 0.001
	0	10127.5	10961.7	10832.7	11097.2	10743.3	8505.83	5670	3013.5			GST CD1-3 to GST-subCD3					< 0.001
												GST CD1-3 to GST-CD3∆sub					< 0.001
												GST to GST CD3 ∆sub					> 0.9999
GST-ATP1A1 CD3	500	90285.8	74790.5	37540.6	28241.1	26262.7	19285.2	18913	18012.8
	250	135369	141704	62307.1	38407.7	27614.6	21989	18338.2	13526.5
	125	135559	189746	158514	63691.3	26013.2	19958.5	14693.8	8716.25
	62.5	100158	133972	132901	69871.2	25285.3	17743.1	11594	4991.62
	31.25	58244.9	71392.5	84383.2	35949.4	21105.7	15129.1	10065.3	4310
	15.625	32434.4	36098.2	38252.3	24348.6	19062	16074.2	9697.92	3767.46
	7.8125	21919.1	23302.7	22153	19882.1	17100.6	15208.5	9996.71	4502.25
	0	17251.1	17749.7	18977.2	19619.9	17224	13927.8	8908.29	7071.04
GST-ATP1A1 subCD3	500	123290	128234	88836.7	34641.6	12569	6668.42	3505.1	1387.77
	250	144778	159017	132508	61014.9	18331.6	7576	3971.43	944.417
	125	149412	182313	151630	83017.7	21304.4	9004.87	4332.08	903.967
	62.5	194416	194474	168057	91981	23314.4	9011.47	4282.53	752.45
	31.25	186765	186979	132724	58482	20204.7	8658.9	3892.6	852.167
	15.625	143037	105676	86352.4	38471.3	15021.9	7114.02	4064.32	688.933
	7.8125	59424.1	45834.9	36451.4	19528.3	9378.72	5675.45	3931.77	1164.25
	0	3156.43	3395.85	4298.8	4089.42	4522.38	4225.02	3426.47	728.017
GST alone	500	23465.2	25103.8	29718.7	30154.2	40594.3	45095.3	48032.3	51402
	250	27249.7	26952.7	30799.8	30164.8	33682	37586.3	43089.7	46191.8
	125	32877.2	30606.5	32883	26269.5	30791.2	29004.5	35176.2	36075.5
	62.5	#NAME?	28663.3	27787.2	23230.7	19625.8	21458.2	24907	27058.7
	31.25	24317.8	21564	19665.3	15280.3	13991.3	13301.7	13093.8	14533
	15.625	15258.5	14266.2	13379.3	10897.3	9044.83	7346.33	5516.67	4434
	7.8125	9216.67	8623.83	8399.33	7744.5	7398.17	5945.17	3403.17	1519.33
	0	5621.5	5310.33	6403	7161.67	6566.5	5538.17	3070	811.667
GST-ATP1A1 CD3∆sub	500	51307.5	38966.2	30962.7	18488	12249.5	8125.33	5006.5	3166.67
	250	69355.3	47969.7	37493.2	19561.7	12211.3	8178.67	4897.5	1902.33
	125	53567	38077.7	28657.8	17043.5	11849.2	7483.67	3836	1683.67
	62.5	42284	30053.7	22885.8	14948.2	10347.2	6749.5	3514.33	925.833
	31.25	28667.2	20279.5	16762.7	12006.7	9347.17	6559.5	3473.83	689.5
	15.625	17626.3	14277.3	12271.7	9164.83	7984.83	5447	2946.17	546.833
	7.8125	12268.2	10439	9937.83	8622.33	7172.83	5603.83	2870.5	539.167
	0	5291.33	6223.83	6474.33	6689.67	6516.17	5335.67	3006	540.167
[truncated: 65 more columns]

## Sheet: Fig. 4
	Main Peak List													Shift Difference							Signal to noise ratios
																					Reduction in signal-to-noise ratio upon addition of 70 or 138µM ATP1A1-subCD3 to 77µM 15N-FGF-C77S/C95S
	Peaklists resulting from transferring assignments from BMRB entry 4091 to:													Chemical shift differences upon addition of
														138µM ATP1A1-subCD3 to 77µM 15N-FGF-C77S/C95S							The average noise level was determined from peak-free regions in CcpNMR Analysis. Overlapping peaks are omitted from the analysis. Peak intensities (I) are given in arbitrary units (a.u.) and correspond to the values in the peak lists.
	The FGF2 sequence consists of 154 residues, 145 of these are non-proline residues, assignments could be transferred for 92 of these (63% of non-proline residues).																				Upon addition of 138µM of ATP1A1-subCD3, the intensities of six peaks are reduced beyond the average minus standard deviation (mean-sd, colored red).
	Transferred assignments and peak intensities of these 92 residues are shown below.													The average shift difference is 0.007ppm,
														biggest shift difference (0.039ppm) is observed for 144Ala.													mean	0.839717	0.70225
		77µM 15N-FGF-C77S/C95S			77µM 15N-FGF-C77S/C95S + 70µM ATP1A1-subCD3			77µM 15N-FGF-C77S/C95S + 138µM ATP1A1-subCD3																			sd	0.142634	0.14783
	FGF residue	δ(1H) [ppm]	δ(15N) [ppm]	intensity [a.u.]	δ(1H) [ppm]	δ(15N) [ppm]	intensity [a.u.]	δ(1H) [ppm]	δ(15N) [ppm]	intensity [a.u.]				FGF residue	Shift difference	average	0.00657393										mean-sd	0.697083	0.554419
	8Leu	8.32806	126.487	79828.4	8.32715	126.461	70384	8.32674	126.474	67808.5				8Leu	0.00228							(-ATP1A1-subCD3)	(+70µM ATP1A1-subCD3)	(+138µM ATP1A1-subCD3)
	14Asp	8.36005	121.057	274359	8.35965	121.075	227191	8.35938	121.047	211593				14Asp	0.00171						average noise [a.u.]	2932	2845	2728
	15Gly	8.43398	109.54	70369.4	8.43416	109.563	73296.3	8.4374	109.523	64268.2				15Gly	0.00429						FGF residue	I [a.u.]	I [a.u.]	I[a.u.]	SN(-ATP1A1-subCD3)	SN(+70µM ATP1A1-subCD3)	SN(+138µM ATP1A1-subCD3)	SN(+70µM ATP1A1-subCD3)/	SN(+138µM ATP1A1-subCD3)/
	19Ala	8.01032	123.171	31788.6	8.01051	123.276	43554.8	8.01388	123.254	34900.9				19Ala	0.01291													SN(-ATP1A1-subCD3)	SN(-ATP1A1-subCD3)
	29Lys	9.46158	119.989	32753.8	9.46391	119.934	31139.4	9.45907	119.96	26576.5				29Lys	0.005						8Leu	79828.4	70384	67808.5	27.2266	24.7395	24.8565	0.908653	0.912949
	30Arg	8.94264	117.425	129551	8.94086	117.413	98189.7	8.93949	117.435	77451				30Arg	0.0035						14Asp	274359	227191	211593	93.574	79.8562	77.5634	0.853402	0.828899
	31Leu	10.4318	125.2	26113.2	10.4239	125.258	19443.4	10.4345	125.285	21783				31Leu	0.01307						15Gly	70369.4	73296.3	64268.2	24.0005	25.7632	23.5587	1.07345	0.981594
	32Tyr	8.74705	126.99	196793	8.74633	127.001	125416	8.74616	126.998	112236				32Tyr	0.00148						19Ala	31788.6	43554.8	34900.9	10.842	15.3092	12.7936	1.41204	1.18001
	33Cys	9.45131	130.378	183299	9.44715	130.391	126547	9.44576	130.375	103183				33Cys	0.00557						29Lys	32753.8	31139.4	26576.5	11.1711	10.9453	9.74212	0.979784	0.872079
	34Lys	8.48612	128.854	16078.6	8.48204	128.957	22394.9	8.47851	128.969	15411.5				34Lys	0.01877						30Arg	129551	98189.7	77451	44.1852	34.5131	28.3911	0.7811	0.642548
	35Asn	7.80269	118.012	203426	7.79797	118.022	193444	7.79557	118.04	148200				35Asn	0.00823						31Leu	26113.2	19443.4	21783	8.90628	6.83424	7.98497	0.767351	0.896556
	36Gly	7.79672	108.821	137838	7.79219	108.82	132753	7.79362	108.812	112351				36Gly	0.00338						32Tyr	196793	125416	112236	67.119	44.083	41.1422	0.656788	0.612974
	37Gly	7.16439	108.493	192648	7.16085	108.469	156820	7.16183	108.502	128956				37Gly	0.00288						33Cys	183299	126547	103183	62.5167	44.4805	37.8237	0.711498	0.605017
	38Phe	5.96821	113.323	172597	5.96579	113.299	134513	5.96509	113.307	112406				38Phe	0.00396						34Lys	16078.6	22394.9	15411.5	5.48383	7.87167	5.64938	1.43543	1.03019
	39Phe	9.45891	120.904	178450	9.45507	120.865	142428	9.45266	120.887	120658				39Phe	0.00671						35Asn	203426	193444	148200	69.3813	67.9944	54.3255	0.98001	0.782999
	40Leu	8.34512	123.177	117283	8.3444	123.207	100440	8.34482	123.198	104251				40Leu	0.00303						36Gly	137838	132753	112351	47.0116	46.6619	41.1844	0.992561	0.876047
	41Arg	9.72504	129.045	133152	9.72389	129.122	102349	9.72517	129.061	78827.4				41Arg	0.00239						37Gly	192648	156820	128956	65.7053	55.1213	47.2713	0.838916	0.719443
	46Gly	8.11853	107.774	202840	8.11515	107.783	165385	8.11516	107.734	130523				46Gly	0.00686						38Phe	172597	134513	112406	58.8666	47.2805	41.2045	0.80318	0.699964
	49Asp	9.18258	129.235	302741	9.17985	129.238	239332	9.18123	129.22	185771				49Asp	0.00259						39Phe	178450	142428	120658	60.8629	50.0626	44.2295	0.822547	0.726707
	50Gly	8.25672	103.814	179123	8.25638	103.81	142373	8.25817	103.831	111439				50Gly	0.00287						40Leu	117283	100440	104251	40.001	35.304	38.2152	0.882578	0.955355
	51Val	8.97678	115.704	30138.5	8.96754	115.601	25649.3	8.96964	115.616	18813.1				51Val	0.01505						41Arg	133152	102349	78827.4	45.4134	35.975	28.8957	0.792169	0.636281
	53Glu	7.18238	119.583	352182	7.17806	119.582	277003	7.17666	119.59	217476				53Glu	0.0058						46Gly	202840	165385	130523	69.1814	58.1318	47.8457	0.84028	0.691597
	54Lys	8.51481	125.051	31530.1	8.51435	125.099	20286.9	8.51607	125.054	6585.04				54Lys	0.00134						49Asp	302741	239332	185771	103.254	84.1237	68.0979	0.814725	0.659517
	55Ser	8.22567	112.265	111920	8.22658	112.306	79522.2	8.23084	112.321	72673				55Ser	0.0099						50Gly	179123	142373	111439	61.0924	50.0432	40.8501	0.81914	0.66866
	56Asp	7.13176	126.058	339808	7.13101	126.042	255679	7.13214	126.05	208735				56Asp	0.00117						51Val	30138.5	25649.3	18813.1	10.2792	9.01557	6.8963	0.877073	0.670901
	58His	9.51157	119.097	16400.4	9.51156	119.102	6797.09	9.51206	119.1	1732.38				58His	0.000662014						53Glu	352182	277003	217476	120.117	97.3649	79.7199	0.810586	0.663688
	60Lys	6.67236	120.287	35041.8	6.66915	120.225	24039.4	6.67372	120.297	13201.5				60Lys	0.00199						54Lys	31530.1	20286.9	6585.04	10.7538	7.13072	2.41387	0.663089	0.224467
	61Leu	9.81606	129.676	49478.3	9.8082	129.707	39899.9	9.8143	129.703	29377.6				61Leu	0.0044						55Ser	111920	79522.2	72673	38.1719	27.9516	26.6397	0.732255	0.697887
	62Gln	9.51123	120.468	216399	9.50812	120.485	178078	9.5077	120.487	144938				62Gln	0.00454						56Asp	339808	255679	208735	115.896	89.8696	76.5158	0.775431	0.660209
	63Leu	9.19401	132.364	35255.6	9.19305	132.3	32838.8	9.19364	132.306	21476.7				63Leu	0.00873						58His	16400.4	6797.09	1732.38	5.59359	2.38913	0.635035	0.42712	0.113529
	65Ala	8.5785	128.738	31255.3	8.57806	128.795	29637.5	8.58002	128.795	26170.5				65Ala	0.00872						60Lys	35041.8	24039.4	13201.5	11.9515	8.4497	4.83926	0.706999	0.404908
	67Glu	8.62858	119.524	365961	8.62696	119.518	286603	8.62549	119.52	243189				67Glu	0.00315						61Leu	49478.3	39899.9	29377.6	16.8753	14.0246	10.7689	0.831072	0.638148
	70Val	8.40974	122.014	321449	8.40871	122.003	258317	8.40808	121.995	211432				70Val	0.00332						62Gln	216399	178078	144938	73.8059	62.5933	53.1298	0.84808	0.719858
	73Ile	10.5755	123.03	33335.8	10.5732	122.941	23091.5	10.5742	122.992	22661.9				73Ile	0.00581						63Leu	35255.6	32838.8	21476.7	12.0244	11.5426	7.87269	0.959933	0.654725
	74Lys	8.88116	127.745	24531.6	8.87186	127.71	19554.9	8.87466	127.681	18434.3				74Lys	0.01158						65Ala	31255.3	29637.5	26170.5	10.6601	10.4174	9.59329	0.977236	0.899928
	75Gly	9.28449	114.297	188210	9.28262	114.282	143501	9.28316	114.284	111792				75Gly	0.00241						67Glu	365961	286603	243189	124.816	100.739	89.1455	0.807101	0.714215
	76Val	8.00694	128.307	25915.9	8.00077	128.413	16913.3	8.00067	128.513	10399.3				76Val	0.03149						70Val	321449	258317	211432	109.635	90.7968	77.5044	0.828176	0.706933
	77Ser	9.52164	116.336	157318	9.52058	116.337	137599	9.52132	116.346	106601				77Ser	0.0016						73Ile	33335.8	23091.5	22661.9	11.3696	8.11652	8.30715	0.713876	0.730643
	80Arg	6.76673	112.492	186998	6.76627	112.476	145429	6.76638	112.477	119528				80Arg	0.00223						74Lys	24531.6	19554.9	18434.3	8.36685	6.87343	6.75744	0.821507	0.807645
	81Tyr	9.59156	120.616	230873	9.5902	120.643	164731	9.58985	120.632	136457				81Tyr	0.00291						75Gly	188210	143501	111792	64.1917	50.4397	40.9795	0.785767	0.638392
	82Leu	9.19479	124.412	39876.7	9.1907	124.398	37549.6	9.18896	124.518	27507.2				82Leu	0.01698						76Val	25915.9	16913.3	10399.3	8.83898	5.94492	3.81206	0.67258	0.431278
	83Ala	9.14625	127.656	49456.1	9.14086	127.683	39097.8	9.14497	127.74	35007.4				83Ala	0.01258						77Ser	157318	137599	106601	53.6555	48.3652	39.0766	0.901402	0.728287
	84Met	7.75414	119.34	41029	7.75368	119.305	30640.5	7.75213	119.288	25830.6				84Met	0.00806						80Arg	186998	145429	119528	63.7783	51.1174	43.8152	0.801486	0.686993
	85Lys	8.54885	122.151	19281.2	8.54248	122.436	12683.4	8.54094	122.114	9946.83				85Lys	0.0097						81Tyr	230873	164731	136457	78.7425	57.9019	50.0209	0.735333	0.635246
	86Glu	7.94843	116.635	271975	7.94672	116.607	215660	7.94663	116.622	179789				86Glu	0.00266						82Leu	39876.7	37549.6	27507.2	13.6005	13.1985	10.0833	0.970438	0.74139
	88Gly	8.65356	109.21	106776	8.65142	109.231	75545.5	8.65327	109.2	70762.2				88Gly	0.00153						83Ala	49456.1	39097.8	35007.4	16.8677	13.7426	12.8326	0.814731	0.760781
	89Arg	7.55119	118.938	192499	7.54957	118.947	149634	7.54917	118.965	128894				89Arg	0.00464						84Met	41029	30640.5	25830.6	13.9935	10.7699	9.4687	0.769638	0.676649
	92Ala	8.85633	123.149	44750.7	8.85513	123.144	43939.7	8.85915	123.196	32180.3				92Ala	0.00758						85Lys	19281.2	12683.4	9946.83	6.57613	4.45814	3.6462	0.677928	0.55446
	93Ser	9.87002	121.842	209841	9.86859	121.798	150137	9.86985	121.812	106399				93Ser	0.00458						86Glu	271975	215660	179789	92.7609	75.8032	65.9051	0.817189	0.710483
	95Ser	7.7741	110.972	204716	7.77597	110.907	162314	7.77647	110.926	135371				95Ser	0.00723						88Gly	106776	75545.5	70762.2	36.4175	26.5538	25.9392	0.72915	0.712274
	96Val	8.45913	123.613	68112.8	8.4558	123.618	58835.9	8.45643	123.555	38451.6				96Val	0.00907						89Arg	192499	149634	128894	65.6545	52.5954	47.2485	0.801094	0.719654
	97Thr	7.37913	119.912	252968	7.37656	119.919	187405	7.37771	119.934	150234				97Thr	0.00348						92Ala	44750.7	43939.7	32180.3	15.2629	15.4445	11.7963	1.0119	0.772876
	98Asp	8.87384	117.847	105256	8.87283	117.827	88827	8.87397	117.834	73681.1				98Asp	0.00207						93Ser	209841	150137	106399	71.5692	52.7722	39.0026	0.737359	0.544963
	99Glu	7.84125	119.492	182525	7.83838	119.516	148363	7.83826	119.499	114621				99Glu	0.00316						95Ser	204716	162314	135371	69.8213	57.0524	49.6228	0.81712	0.710712
	100Cys	7.79023	115.971	186861	7.78762	115.994	156686	7.7879	115.994	120529				100Cys	0.00415						96Val	68112.8	58835.9	38451.6	23.2308	20.6805	14.0952	0.890216	0.606744
	101Phe	6.53456	115.56	250778	6.532	115.571	201443	6.53214	115.561	171292				101Phe	0.00244						97Thr	252968	187405	150234	86.2783	65.8717	55.0711	0.763479	0.638296
	102Phe	9.5043	121.529	177152	9.50431	121.54	146027	9.50319	121.517	122432				102Phe	0.00216						98Asp	105256	88827	73681.1	35.899	31.2221	27.0092	0.869721	0.752365
	103Phe	10.347	122.439	155338	10.3453	122.459	116932	10.345	122.465	91346.8				103Phe	0.00443						99Glu	182525	148363	114621	62.2527	52.1487	42.0165	0.837693	0.674934
	104Glu	8.76956	129.408	235915	8.76726	129.393	174366	8.76862	129.411	132985				104Glu	0.00106						100Cys	186861	156686	120529	63.7316	55.0742	44.1822	0.864158	0.693254
	105Arg	8.61645	130.063	150549	8.6143	130.054	116797	8.6119	130.051	86637.8				105Arg	0.00493						101Phe	250778	201443	171292	85.5314	70.806	62.7903	0.827836	0.73412
	106Leu	8.41374	127.429	59843.3	8.41041	127.414	50407.3	8.41318	127.508	43048.8				106Leu	0.01185						102Phe	177152	146027	122432	60.4202	51.3276	44.8798	0.849511	0.742794
	107Glu	9.48409	128.644	231063	9.48087	128.632	178074	9.481	128.618	132101				107Glu	0.00502						103Phe	155338	116932	91346.8	52.9802	41.1009	33.4849	0.775778	0.632026
	110Asn	8.48567	108.917	159522	8.47895	108.903	135286	8.48034	108.933	120943				110Asn	0.00589						104Glu	235915	174366	132985	80.4621	61.2886	48.7482	0.761707	0.605852
	111Tyr	7.89268	118.317	241713	7.89033	118.308	192519	7.88891	118.319	152741				111Tyr	0.00379						105Arg	150549	116797	86637.8	51.3469	41.0534	31.7587	0.799531	0.618513
	113Thr	8.8184	107.413	261134	8.81557	107.445	199754	8.81644	107.408	152454				113Thr	0.0021						106Leu	59843.3	50407.3	43048.8	20.4104	17.7179	15.7804	0.86808	0.773152
	114Tyr	10.7212	120.27	113739	10.72	120.263	83273.9	10.7226	120.228	61884.6				114Tyr	0.0065						107Glu	231063	178074	132101	78.8073	62.5919	48.4241	0.79424	0.614462
	115Arg	8.84568	126.878	113439	8.84184	126.85	91511.6	8.84388	126.818	71608.9				115Arg	0.00916						110Asn	159522	135286	120943	54.4072	47.5522	44.3339	0.874005	0.814854
	116Ser	8.91838	121.127	203359	8.91645	121.087	138248	8.9168	121.063	108851				116Ser	0.00978						111Tyr	241713	192519	152741	82.4396	67.6692	55.9903	0.820834	0.679167
	118Lys	7.63854	119.139	17578.8	7.64322	119.038	14932.5	7.64286	119.094	16405.1				118Lys	0.00799						113Thr	261134	199754	152454	89.0634	70.2123	55.8849	0.78834	0.627473
	119Tyr	8.09077	123.426	180103	8.08739	123.416	141161	8.08631	123.442	109092				119Tyr	0.00511						114Tyr	113739	83273.9	61884.6	38.7923	29.2703	22.685	0.754538	0.58478
	120Thr	6.72155	104.236	146238	6.72226	104.244	116991	6.72392	104.27	97719.2				120Thr	0.00551						115Arg	113439	91511.6	71608.9	38.69	32.1658	26.2496	0.831372	0.67846
	124Val	8.7678	122.388	23025.3	8.76971	122.392	17469.3	8.75555	122.33	10241.8				124Val	0.01497						116Ser	203359	138248	108851	69.3585	48.5933	39.9014	0.700611	0.575292
	125Ala	8.88067	129.311	47233.4	8.87613	129.251	33725.9	8.87562	129.359	28412.4				125Ala	0.00875						118Lys	17578.8	14932.5	16405.1	5.9955	5.24868	6.0136	0.875437	1.00302
	126Leu	7.89458	116.873	40671.7	7.8918	116.948	42205.1	7.89538	116.916	37647.8				126Leu	0.00652						119Tyr	180103	141161	109092	61.4267	49.6172	39.9897	0.807747	0.651016
	127Lys	8.69175	116.982	18476	8.68553	117.056	22173.8	8.67785	117.003	12132				127Lys	0.01425						120Thr	146238	116991	97719.2	49.8765	41.1216	35.8208	0.824468	0.71819
	129Thr	6.80075	104.654	222154	6.79859	104.674	163201	6.79675	104.679	132616				129Thr	0.00553						124Val	23025.3	17469.3	10241.8	7.8531	6.14035	3.75433	0.781901	0.478069
	130Gly	7.64497	112.701	167696	7.64916	112.722	145373	7.6508	112.745	135323				130Gly	0.00876						125Ala	47233.4	33725.9	28412.4	16.1096	11.8544	10.4151	0.735861	0.646515
	131Gln	6.61427	115.517	237137	6.61401	115.512	192047	6.61483	115.518	160200				131Gln	0.000609622						126Leu	40671.7	42205.1	37647.8	13.8717	14.8348	13.8005	1.06943	0.994871
	132Tyr	8.56563	118.139	130540	8.56122	118.156	110687	8.56216	118.13	82514.5				132Tyr	0.00369						127Lys	18476	22173.8	12132	6.3015	7.79395	4.44721	1.23684	0.705739
	133Lys	8.21182	123.24	18833.1	8.21474	123.157	19606.8	8.20969	123.251	11623.3				133Lys	0.00267						129Thr	222154	163201	132616	75.7688	57.3641	48.6129	0.757095	0.641596
	134Leu	8.68636	128.106	46988.6	8.68896	128.027	30544.6	8.68728	128.037	35803.1				134Leu	0.01034						130Gly	167696	145373	135323	57.1951	51.0977	49.6052	0.893393	0.867298
	135Gly	9.84125	110.571	88633	9.83899	110.536	66847.8	9.84152	110.562	52301.4				135Gly	0.00132						131Gln	237137	192047	160200	80.8789	67.5033	58.7243	0.834622	0.726077
	136Ser	6.42033	110.779	163325	6.41868	110.766	138050	6.41845	110.761	104583				136Ser	0.00326						132Tyr	130540	110687	82514.5	44.5225	38.9058	30.2473	0.873846	0.67937
	137Lys	7.80879	120.32	201564	7.80613	120.298	146543	7.80685	120.32	123642				137Lys	0.00195						133Lys	18833.1	19606.8	11623.3	6.42329	6.89167	4.26074	1.07292	0.663326
	142Gln	6.80475	117.876	251476	6.80065	117.842	201098	6.80054	117.868	163596				142Gln	0.00439						134Leu	46988.6	30544.6	35803.1	16.0261	10.7362	13.1243	0.669921	0.818932
	144Ala	7.77401	114.673	39611.8	7.79628	114.656	36450.5	7.81284	114.7	24349.4				144Ala	0.03904						135Gly	88633	66847.8	52301.4	30.2295	23.4966	19.1721	0.777273	0.634216
	145Ile	6.32158	101.899	53846.7	6.31944	101.783	35334.5	6.31562	101.796	30912.9				145Ile	0.01666						136Ser	163325	138050	104583	55.7043	48.5237	38.3369	0.871095	0.688221
	146Leu	7.05467	122.153	80617.2	7.05579	122.235	46201.4	7.05829	122.219	48757.9				146Leu	0.01054						137Lys	201564	146543	123642	68.7462	51.509	45.3233	0.749262	0.659284
	147Phe	9.90696	121.332	159901	9.90177	121.326	127395	9.90196	121.315	106577				147Phe	0.00563						142Gln	251476	201098	163596	85.7694	70.6847	59.9692	0.824125	0.699191
	148Leu	10.3423	128.838	33319.5	10.3428	128.768	31754	10.3376	128.905	18287.2				148Leu	0.01108						144Ala	39611.8	36450.5	24349.4	13.5102	12.8121	8.92573	0.948332	0.660668
	150Met	9.51364	125.122	26149.9	9.51302	125.012	27071.9	9.51406	125.071	22273.5				150Met	0.00763						145Ile	53846.7	35334.5	30912.9	18.3652	12.4199	11.3317	0.676272	0.617021
	154Ser	7.89939	122.148	338999	7.89922	122.164	280730	7.90155	122.169	260083				154Ser	0.00374						146Leu	80617.2	46201.4	48757.9	27.4956	16.2395	17.8731	0.590621	0.650035
																					147Phe	159901	127395	106577	54.5365	44.7786	39.0678	0.821075	0.716361
																					148Leu	33319.5	31754	18287.2	11.3641	11.1613	6.70352	0.982159	0.589886
																					150Met	26149.9	27071.9	22273.5	8.91879	9.51561	8.16477	1.06692	0.915457
																					154Ser	338999	280730	260083	115.62	98.6749	95.3383	0.853438	0.824581

## Sheet: Fig.5
	1		FGF2 WT								FGF2 K54E									1		FGF2 WT								FGF2 K54E									FGF2 WT								FGF2 K54E
			500	250	125	62.5	31.25	15.625	7.8125	0	500	250	125	62.5	31.25	15.625	7.8125	0				500	250	125	62.5	31.25	15.625	7.8125	0	500	250	125	62.5	31.25	15.625	7.8125	0		500	250	125	62.5	31.25	15.625	7.8125	0	500	250	125
	GST subCD3	500	68314	47839	18193	7830	4347	2622	1362	498	49165	33798	17175	7969	4649	3256	2704	1003		GST subCD3	500	81101	58783	25286	9240	4861	2766	1364	409	58859	44807	24939	13217	6132	4141	3081	849										0.719691	0.706495	0.944044
		250	99731	86400	36058	11810	5805	3230	1690	289	74193	50822	32551	7281	5377	3571	2981	462			250	130134	110621	55241	16591	6600	3415	1491	207	82147	59942	44001	11273	7516	4050	2877	323										0.743931	0.588218	0.90274
		125	130818	112676	58049	14414	7620	4281	2226	303	86743	71197	38217	17251	6126	4618	3095	570			125	162041	144531	86571	22548	9576	4754	2406	247	108826	93084	57338	34941	9906	5371	3408	344										0.663082	0.631874	0.658358
		62.5	140070	122160	66111	18104	7496	4487	2241	177	72998	59800	31913	15716	6939	4513	3357	237			62.5	173473	157803	100692	33947	9570	5076	2396	212	96268	83451	53789	35843	12794	5641	3747	254										0.521154	0.489522	0.482718
		31.25	127751	118007	55161	13762	4145	4363	2198	283	54018	35143	20686	10462	5332	4382	3304	689			31.25	167352	153697	92549	28257	4602	4755	2234	192	71118	52228	38862	25920	9692	5203	3657	232										0.422838	0.297804	0.375011
		15.625	89374	74830	27882	10125	5746	4036	2105	113	24842	15989	10427	6790	4908	3855	3285	113			15.625	117329	102927	58061	18325	7306	4371	2090	137	33307	24394	19357	14620	7067	4432	3422	137										0.277956	0.213671	0.373969
		7.8125	32781	26924	12619	6298	4844	3690	1985	253	8931	6804	5455	4184	3871	3670	3034	525			7.8125	44187	41183	27654	9121	5533	3806	2025	220	11930	9773	8699	6146	5098	4163	3328	421										0.272444	0.252711	0.432285
		0	2128	2075	3333	2982	3068	2746	1641	390	1401	1663	2283	2400	2911	2984	2911	430			0	2444	2551	3762	3274	3465	2951	1631	418	1634	2039	2633	2884	3354	3248	3078	346										0.658365	0.801446	0.684968
	GST subCD3	500	37183	20104	8449	5116	4052	2705	1714	507	4489	3941	3006	2885	2312	1939	1272	790		GST subCD3	500	57246	33932	14708	7436	5731	3482	2149	370	7007	5763	4227	3991	3037	2516	1574	569		0.544295	0.420243	0.464409	0.653384	0.932137	1.03166	1.25844	1.01807	0.0657113	0.0823805	0.165228
		250	70371	33308	9426	7394	4700	3225	2067	281	5334	5413	4158	3284	2755	2328	1566	739			250	100695	55087	13329	10862	6125	4236	2573	241	7823	7595	5705	4338	3585	2625	1734	526		0.705608	0.385509	0.261412	0.62608	0.809647	0.998452	1.22308	0.972318	0.0534839	0.0626505	0.115314
		125	64586	41848	4973	4044	4489	3281	2257	272	5442	4573	4197	3315	2862	2364	1730	711			125	99219	72948	6788	5862	6519	4251	2721	228	7977	6585	5906	4657	3786	2951	2007	594		0.493709	0.371401	0.085669	0.280561	0.589108	0.76641	1.01393	0.89769	0.0415998	0.0405854	0.072301
		62.5	69888	41508	14677	7638	5125	3835	2555	145	4652	5286	4076	3853	3051	2515	1819	861			62.5	102747	70455	30627	11977	6696	4511	2957	164	6287	6828	5315	4736	3644	2876	2184	512		0.498951	0.339784	0.222005	0.421896	0.683698	0.854691	1.14012	0.819209	0.033212	0.0432711	0.0616539
		31.25	46052	25531	12380	7076	5189	3665	2741	272	5248	4493	4131	3948	3479	2976	2063	1076			31.25	62903	46901	30719	8921	6189	4160	3045	236	6936	6127	5124	4877	3928	3187	2273	467		0.360483	0.216352	0.224434	0.514169	1.25187	0.840018	1.24704	0.961131	0.0410799	0.038074	0.0748899
		15.625	17733	13388	8187	6419	5012	4303	2800	206	5014	4925	4692	4232	3890	3158	2487	498			15.625	26049	26271	12011	7693	5030	3940	2747	160	5495	5357	4777	4236	3848	3063	2469	194		0.198413	0.178912	0.29363	0.633975	0.872259	1.06615	1.33017	1.82301	0.0561013	0.0658158	0.168281
		7.8125	7481	6364	5699	4667	4325	3829	2851	287	4275	4045	4042	3618	3640	3365	2378	12			7.8125	9836	10033	8687	5378	4496	3774	3048	360	4684	4353	4200	3929	3676	3324	2453	13		0.228211	0.236369	0.451621	0.741029	0.892857	1.03767	1.43627	1.13439	0.130411	0.150238	0.320311
		0	3678	3637	4462	4203	4266	3780	3329	492	3494	3858	2966	4190	4886	4245	3253	788			0	3473	3351	4324	3831	3991	3639	3036	308	3639	3694	2932	3601	4036	3556	2885	838		1.72838	1.75277	1.33873	1.40946	1.39048	1.37655	2.02864	1.26154	1.64192	1.85928	0.889889
			500	250	125	62.5	31.25	15.625	7.8125	0	500	250	125	62.5	31.25	15.625	7.8125	0				500	250	125	62.5	31.25	15.625	7.8125	0	500	250	125	62.5	31.25	15.625	7.8125	0		500	250	125	62.5	31.25	15.625	7.8125	0	500	250	125
			FGF2 K60E								FGF2 K54/60E											FGF2 K60E								FGF2 K54/60E									FGF2 K60E								FGF2 K54/60E
			Replicate #1																			Replicate #2																	Calculation of Ratios - #1
	2		FGF2 WT								FGF2 K54E									2		FGF2 WT								FGF2 K54E									FGF2 WT								FGF2 K54E
			500	250	125	62.5	31.25	15.625	7.8125	0	500	250	125	62.5	31.25	15.625	7.8125	0				500	250	125	62.5	31.25	15.625	7.8125	0	500	250	125	62.5	31.25	15.625	7.8125	0		500	250	125	62.5	31.25	15.625	7.8125	0	500	250	125
	GST subCD3	500	59017	81590	56620	19554	8924	5457	2972	1779	58761	42459	25523	11208	7475	3908	2050	4271		GST subCD3	500	58899	79373	61876	27503	9837	4874	2175	1138	55579	42291	29680	12072	7806	3819	1868	1502										0.995662	0.520395	0.450777
		250	87381	116367	100645	32375	10379	5922	3617	1133	80127	52853	25396	11872	5812	4474	2899	1596			250	86326	113090	101367	49174	14843	5656	2850	654	74486	54984	41089	22165	6177	3862	2359	1007										0.916984	0.454192	0.252332
		125	84783	147521	139665	49686	13519	6780	3913	711	97443	71736	34057	9036	5558	5262	2649	1320			125	83258	134749	132171	70412	22379	6780	2977	406	89733	73538	54468	17544	6194	4125	2198	1158										1.14932	0.486277	0.243848
		62.5	163304	160614	153422	58328	12651	6032	3449	691	86675	43925	26687	12810	5292	5215	3169	593			62.5	149191	145138	142191	83689	24548	6337	2773	394	81233	55811	46943	34528	5390	4264	2635	625										0.530759	0.273482	0.173945
		31.25	174315	165711	99770	44091	13296	6172	4017	585	54670	40013	11146	9273	6491	5032	3204	1354			31.25	152085	144117	101042	71173	23066	6417	3240	419	58589	54523	13321	22018	7348	4005	2598	961										0.313628	0.241463	0.111717
		15.625	139485	95271	74396	15634	8392	6022	3842	643	21430	15407	8910	8224	6125	5126	3226	1086			15.625	120590	84952	88591	27924	16460	6032	2952	353	24967	24734	18057	16280	6617	4066	2584	1055										0.153637	0.161718	0.119765
		7.8125	49612	35542	24202	11656	7208	5495	4130	1726	10198	8576	7433	6316	5674	4670	3635	1174			7.8125	45439	37576	39730	30369	8863	4685	2911	1180	11261	11335	11140	8544	4773	3504	2671	870										0.205555	0.241292	0.307123
		0	2418	2437	4021	3327	4119	4140	3525	714	3359	3099	4426	4117	4619	4338	3989	372			0	1958	1920	3393	2757	3266	3110	2740	291	2709	2537	3363	3371	3507	3218	2890	452										1.38916	1.27165	1.10072
	GST subCD3	500	78774	38824	15993	9308	6147	3579	3145	484	7882	6901	6004	4097	4619	3477	1585	921		GST subCD3	1	75842	45869	28367	13670	5721	2982	2370	364	7393	6506	5184	3401	3599	2570	1245	791		1.33477	0.475843	0.282462	0.476015	0.688817	0.655855	1.05821	0.272063	0.133555	0.0845814	0.10604
		250	93777	59046	23222	10725	6292	5442	3801	2085	8875	6702	5615	5336	4543	3913	2495	630			0.5	88909	78608	48495	19714	6372	4134	2846	921	9084	6375	4652	4262	3602	3000	1867	613		1.0732	0.507412	0.230732	0.331274	0.606224	0.918946	1.05087	1.84025	0.101567	0.0575936	0.0557902
		125	112896	62747	33164	10318	7769	5623	3886	566	10348	9425	6436	6812	5324	3679	2854	771			0.25	107026	81794	65345	21900	8261	4998	3109	372	10965	9042	5770	5603	4202	2796	2219	635		1.33159	0.425343	0.237454	0.207664	0.574673	0.829351	0.9931	0.796062	0.122053	0.0638892	0.0460817
		62.5	111790	68896	29201	10474	6597	5429	4050	476	7180	8788	7069	6459	5468	4660	3512	438			0.125	109224	84256	68289	33015	7397	4594	3201	289	7441	9264	6148	5347	4344	3607	2784	476		0.684552	0.428954	0.190331	0.179571	0.521461	0.900033	1.17425	0.688857	0.0439671	0.054715	0.0460755
		31.25	57297	34956	15589	8810	7018	4900	3891	612	6894	7802	6566	5922	5440	4953	3316	543			0.0625	71238	61252	49064	21960	6543	4035	3164	401	6944	8377	5778	4820	4239	3672	2587	550		0.328698	0.210946	0.156249	0.199814	0.527828	0.793908	0.968633	1.04615	0.0395491	0.047082	0.0658114
		15.625	21839	16738	10106	7960	6283	5576	4161	618	6716	6945	6235	5542	5626	5110	3965	485			0.03125	30985	40610	36519	14465	5881	4372	3262	422	6274	6375	5440	4557	4233	3994	3043	511		0.156569	0.175688	0.135841	0.509147	0.748689	0.925938	1.08303	0.96112	0.0481485	0.0728973	0.0838083
		7.8125	8399	7998	7243	5512	5740	4982	4168	548	5897	5944	5701	5990	5693	4403	3488	855			0.015625	9354	13863	14793	5611	4941	3853	3370	420	5082	5213	4697	4691	4386	3451	2695	778		0.169294	0.22503	0.299273	0.472889	0.796337	0.906642	1.0092	0.317497	0.118862	0.167239	0.235559
		0	3728	4155	4665	6297	4598	4149	4262	415	5570	6211	6541	5796	4855	4419	3693	840			0	3137	3475	3781	4822	3848	3346	3405	364	4385	4527	4634	4369	3629	3163	2916	704		1.54177	1.70497	1.16016	1.8927	1.11629	1.00217	1.20908	0.581232	2.30356	2.54863	1.62671
			500	250	125	62.5	31.25	15.625	7.8125	0	500	250	125	62.5	31.25	15.625	7.8125	0				500	250	125	62.5	31.25	15.625	7.8125	0	500	250	125	62.5	31.25	15.625	7.8125	0		500	250	125	62.5	31.25	15.625	7.8125	0	500	250	125
			FGF2 K60E								FGF2 K54/60E											FGF2 K60E								FGF2 K54/60E									FGF2 K60E								FGF2 K54/60E
			Replicate #1																			Replicate #2																	Calculation of Ratios - #1
	3		FGF2 WT								FGF2 K54E									3		FGF2 WT								FGF2 K54E									FGF2 WT								FGF2 K54E
			500	250	125	62.5	31.25	15.625	7.8125	0	500	250	125	62.5	31.25	15.625	7.8125	0				500	250	125	62.5	31.25	15.625	7.8125	0	500	250	125	62.5	31.25	15.625	7.8125	0		500	250	125	62.5	31.25	15.625	7.8125	0	500	250	125
	GST subCD3	500	239481	234176	113902	39078	15630	10154	7292	2614	118364	59317	30621	14065	9725	8886	7756	7236		GST subCD3	500	216715	213752	130813	54313	15548	8474	4774	1321	125155	80114	58481	18334	10139	7464	6207	2235										0.494252	0.253301	0.268836
		250	287686	297768	215486	67130	22901	12952	6553	1727	143556	81366	30731	17723	10248	7898	6137	2900			250	242234	245910	200220	103104	26580	11252	5061	777	136253	103264	58963	29203	9989	6396	4580	1360										0.499002	0.273253	0.142613
		125	277366	331512	230656	78580	24168	14662	8074	1708	128605	75994	32742	17343	10832	8648	6242	2434			125	230655	269065	211944	126224	28672	12454	5603	817	123800	98296	69123	33928	9982	6852	4483	866										0.463665	0.229235	0.141952
		62.5	329733	343817	232492	74090	22915	15067	7951	1138	93058	59238	28885	16622	11616	8062	6679	1400			62.5	266306	274969	218256	132528	28176	12900	5476	689	97174	89139	65686	29023	10505	6575	5110	711										0.282222	0.172295	0.124241
		31.25	270910	242269	149981	55680	20884	20098	5944	1987	47897	46541	19788	27772	10870	15495	6450	2356			31.25	212216	256007	154905	55393	24760	12165	3937	1386	46338	66726	40395	21892	8883	10548	4346	1488										0.1768	0.192105	0.131937
		15.625	176013	91895	60590	25448	17110	11170	7132	914	28274	18199	15713	10291	9940	7065	6247	3208			15.625	137902	83557	70177	51175	16096	8377	4558	671	29663	22571	19224	12367	7767	5292	4480	1364										0.160636	0.198041	0.259333
		7.8125	60960	43537	28627	16535	13750	9168	6986	955	8201	10929	9753	8813	9084	6994	5958	1435			7.8125	48705	40278	37149	17565	11166	6435	4803	769	7522	10819	9675	7455	6782	5359	4486	801										0.134531	0.251028	0.340692
		0	5347	6572	7028	7653	7791	7646	6126	981	5646	6111	6981	7159	8096	7466	6438	829			0	4153	5237	5523	5812	5718	5822	4576	811	4204	4792	5382	5552	6005	5719	4706	827										1.05592	0.929854	0.993312
	GST subCD3	500	180375	132236	50498	23173	15314	10267	6472	1406	21033	17329	12942	9726	7962	6127	4189	2174		GST subCD3	500	150769	121966	62594	24288	12973	8030	5009	1007	19867	16120	11056	8184	6477	4664	3151	1367		0.753191	0.564686	0.443346	0.592994	0.979782	1.01113	0.887548	0.537873	0.0878274	0.0739999	0.113624
		250	215392	171032	70392	18922	13819	10618	7248	1142	19935	17382	12235	11825	8115	6432	4767	2448			250	178622	152831	89072	18329	11929	8032	5594	966	19668	16055	10771	9875	6783	5214	3550	1803		0.748705	0.57438	0.326666	0.281871	0.603423	0.819796	1.10606	0.661262	0.0692943	0.0583743	0.0567786
		125	218356	156828	67680	24863	16356	15023	8001	1188	20400	20597	13387	13507	8544	6845	5125	2906			125	179432	144035	92308	32037	14722	10874	5926	1017	20393	19029	11600	11176	6705	5212	4082	1774		0.787249	0.473069	0.293424	0.316404	0.676763	1.02462	0.990959	0.69555	0.073549	0.0621305	0.0580388
		62.5	165342	107892	55605	24338	13551	7820	8181	1227	18466	16294	13217	8522	9242	6644	4775	3183			62.5	145155	111746	85357	30675	10859	6459	6090	1276	17474	14275	11478	7315	7294	5677	3444	2014		0.501442	0.313806	0.23917	0.328492	0.591359	0.519015	1.02893	1.07821	0.0560029	0.0473915	0.0568493
		31.25	73966	53154	33083	19999	13719	10228	6798	675	14294	13692	11396	10088	8874	6323	2832	1408			31.25	68885	61681	50410	24719	11025	7540	5203	1076	12551	11656	9352	7970	6864	5142	2160	1421		0.273028	0.219401	0.220581	0.359177	0.656914	0.508906	1.14367	0.339708	0.0527629	0.0565157	0.075983
		15.625	33647	25376	19575	14243	11485	9301	7033	714	11622	11047	9694	9545	7950	6336	3501	663			15.625	28956	26201	23556	12271	8960	7004	5416	1131	9670	9403	7836	7316	6474	5196	3280	1116		0.191162	0.276141	0.323073	0.55969	0.671245	0.832677	0.986119	0.781182	0.0660292	0.120213	0.159993
		1	16863	14496	12278	12657	8867	9023	7307	901	9330	12434	8846	11459	7513	6699	4442	1968			7.8125	13689	11981	10228	9619	6737	6832	5682	1339	7788	9795	7384	8684	6214	5662	4128	2349		0.276624	0.332958	0.428896	0.765467	0.644873	0.984184	1.04595	0.943455	0.153051	0.285596	0.309009
		0	5944	7331	6808	7989	9281	9295	6431	838	8099	7023	7621	8989	7825	6847	4854	1354			0	5395	6308	6152	6910	7419	7192	5489	1521	6677	5617	6427	6408	6467	6073	4520	2253		1.11165	1.11549	0.968697	1.0439	1.19125	1.21567	1.04979	0.85423	1.51468	1.06862	1.08438
			500	250	125	62.5	31.25	15.625	7.8125	0	500	250	125	62.5	31.25	15.625	7.8125	0				500	250	125	62.5	31.25	15.625	7.8125	0	500	250	125	62.5	31.25	15.625	7.8125	0		500	250	125	62.5	31.25	15.625	7.8125	0	500	250	125
			FGF2 K60E								FGF2 K54/60E											FGF2 K60E								FGF2 K54/60E									FGF2 K60E								FGF2 K54/60E
			Replicate #1																			Replicate #2																	Calculation of Ratios - #1
	4		FGF2 WT								FGF2 K54E									4		FGF2 WT								FGF2 K54E									FGF2 WT								FGF2 K54E
			500	250	125	62.5	31.25	15.625	7.8125	0	500	250	125	62.5	31.25	15.625	7.8125	0				500	250	125	62.5	31.25	15.625	7.8125	0	500	250	125	62.5	31.25	15.625	7.8125	0		500	250	125	62.5	31.25	15.625	7.8125	0	500	250	125
	GST subCD3	500	141567	136033	108185	28574	12091	6187	3620	1200	81507	56419	24849	9315	4818	2280	2366	954		GST subCD3	500	127861	125531	105826	35693	13706	5841	3039	876	65807	48128	27228	12338	4383	1782	1763	736										0.575749	0.414745	0.22969
		250	154784	166729	144161	61351	16430	7025	4264	968	97462	71412	38574	13514	5722	3730	2885	822			250	140932	153392	135268	68226	21147	6669	3551	778	81731	64378	41262	20785	5822	2857	2071	640										0.629665	0.428312	0.267576
		125	174699	185388	147364	90887	20407	8276	4328	1340	101641	74842	40735	13969	5786	3891	2619	747			125	155576	164776	133351	93618	29143	8565	3678	983	81728	65547	44282	23192	5991	3044	2153	673										0.581806	0.403705	0.276424
		62.5	202582	204066	180400	104581	21216	8885	4920	963	70899	63830	30262	12786	6248	3663	2659	804			62.5	174034	176504	154097	101045	31431	9114	4153	854	61673	59680	37913	23394	6876	3097	2105	767										0.349977	0.312791	0.167749
		31.25	205486	202716	176842	70817	12878	6790	3657	822	43364	36329	20473	9408	4678	3705	2787	576			31.25	180510	175754	153339	79195	19805	7137	3114	848	41162	37910	29310	18039	5052	3029	2194	669										0.211031	0.179211	0.11577
		15.625	176408	160526	117325	51713	13064	6099	4357	791	22919	15294	11046	6108	4202	3175	2576	586			15.625	147492	135818	105951	61974	22831	6204	3594	857	22083	17777	16411	10944	4541	2757	2316	733										0.12992	0.0952743	0.0941487
		7.8125	85621	65066	44012	14556	6521	4894	3639	1159	19613	6956	4524	4262	3690	1062	2584	682			7.8125	70965	57729	46198	24037	7164	4382	2919	1108	18880	7691	4934	5478	3220	1296	2184	829										0.229068	0.106907	0.10279
		0	2298	2183	2470	2387	3644	3221	2724	799	2618	3145	3133	3039	3071	2637	2479	564			0	1952	2065	2235	2194	3017	2706	2373	992	2244	2561	2652	2497	2507	2382	2147	872										1.13925	1.44068	1.26842
	GST subCD3	500	106632	64922	27482	10707	6307	4166	3328	1576	12981	12278	5769	4201	3409	3374	2338	1302		GST subCD3	500	102151	72126	45395	20561	6398	3380	2334	723	13182	12275	5558	3792	2842	2784	1556	631		0.753226	0.477252	0.254028	0.374711	0.521628	0.673347	0.919337	1.31333	0.0916951	0.0902575	0.0533253
		250	107055	80557	39801	11694	7021	4451	3428	1298	8126	6196	5048	3748	3423	2825	2140	909			250	95674	82333	59624	26210	7764	3567	2397	638	8910	7412	4868	3242	2829	2046	1497	595		0.691641	0.483161	0.276087	0.190608	0.427328	0.633594	0.80394	1.34091	0.052499	0.0371621	0.0350164
		125	134078	99845	51141	15433	7212	4431	3536	1637	8928	6982	5199	4181	3740	2971	2360	808			125	120184	102834	74964	41005	9251	3894	2668	847	10912	9816	5425	3830	3076	2287	1800	581		0.76748	0.538573	0.347039	0.169804	0.353408	0.535404	0.817006	1.22164	0.051105	0.0376616	0.03528
		62.5	119198	85626	46574	12965	7902	4529	3452	1064	7044	6002	4996	3820	4007	2929	2307	778			62.5	113199	94330	75375	38925	12901	4148	2673	618	7681	8946	5478	3660	3210	2302	1883	616		0.588394	0.4196	0.258171	0.123971	0.372455	0.509736	0.701626	1.10488	0.0347711	0.0294121	0.027694
		31.25	78695	55534	28876	9424	6138	4138	3347	1148	6567	5625	4162	3876	3332	3001	2424	727			31.25	78591	71931	61489	35452	9846	3620	2611	766	7615	7613	3906	3223	2595	2162	1867	579		0.38297	0.27395	0.163287	0.133075	0.476627	0.609426	0.915231	1.39659	0.0319584	0.0277482	0.0235351
		15.625	38184	25345	13193	7314	5256	4005	3261	994	4966	3988	3842	3550	3113	2572	2282	714			15.625	44840	43178	40399	28299	6512	3412	2466	729	4976	4455	3477	2922	2489	1964	1929	612		0.216453	0.157887	0.112448	0.141434	0.402327	0.656665	0.748451	1.25664	0.0281507	0.0248433	0.0327466
		7.8125	12663	9796	6866	5159	4442	3579	2933	994	4862	3649	3651	2993	3098	2613	2358	634			7.8125	16039	17701	18283	12126	4455	2888	2415	740	4058	3160	2820	2279	2220	1918	1754	498		0.147896	0.150555	0.156003	0.354424	0.681184	0.731304	0.805991	0.857636	0.0567851	0.0560815	0.0829546
		0	2396	2989	2935	2975	2863	2856	3195	854	2634	2556	2609	2459	2719	2589	2378	1353			0	1806	2442	2250	2258	2211	2282	2328	676	1811	1771	2002	1834	1988	1870	1670	1107		1.04265	1.36922	1.18826	1.24633	0.785675	0.886681	1.17291	1.06884	1.14621	1.17087	1.05628
			500	250	125	62.5	31.25	15.625	7.8125	0	500	250	125	62.5	31.25	15.625	7.8125	0				500	250	125	62.5	31.25	15.625	7.8125	0	500	250	125	62.5	31.25	15.625	7.8125	0		500	250	125	62.5	31.25	15.625	7.8125	0	500	250	125
			FGF2 K60E								FGF2 K54/60E											FGF2 K60E								FGF2 K54/60E									FGF2 K60E								FGF2 K54/60E
			Replicate #1																			Replicate #2																	Calculation of Ratios - #1
	5		FGF2 WT								FGF2 K54E									5		FGF2 WT								FGF2 K54E									FGF2 WT								FGF2 K54E
			500	250	125	62.5	31.25	15.625	7.8125	0	500	250	125	62.5	31.25	15.625	7.8125	0				500	250	125	62.5	31.25	15.625	7.8125	0	500	250	125	62.5	31.25	15.625	7.8125	0		500	250	125	62.5	31.25	15.625	7.8125	0	500	250	125
	GST subCD3	500	89485	106486	96714	63858	18672	7066	2363	827	65029	48090	28383	10809	3961	2433	1643	564		GST subCD3	500	66700	93400	89924	59785	16026	7134	2965	1484	50637	40646	16556	6368	3902	2599	2123	792										0.726703	0.451609	0.293474
		250	93625	116180	122159	86132	38312	6240	2917	647	67459	49978	33616	6832	4530	2559	1712	564			250	75198	98478	116069	88761	31899	6609	3702	1005	63022	48978	19797	7829	4328	2881	1933	754										0.720523	0.430177	0.275182
		125	95222	137758	122309	122953	47715	11809	3564	632	75765	59189	39227	21065	5170	2601	1805	462			125	76732	119808	114339	125487	40817	10401	4326	991	67019	58137	23908	8831	4296	2997	2202	577										0.795667	0.429659	0.32072
		62.5	102075	138493	152034	123398	50389	12608	4083	536	63428	47602	35380	20646	5212	2373	1748	545			62.5	83158	125042	151409	128029	38189	9752	4840	713	57980	42733	19610	7465	4055	1986	2060	614										0.621386	0.343714	0.232711
		31.25	118929	127003	142692	49874	52226	12934	3904	515	45430	33095	26920	17331	5041	2497	1761	496			31.25	108275	112918	146265	47779	37772	9403	4731	773	34423	27485	13340	6468	3947	3001	2253	557										0.381993	0.260584	0.188658
		15.625	97187	70698	96000	66675	35512	10119	3229	720	20166	16779	10709	11044	4006	2371	1803	414			15.625	106469	64858	95810	59904	18876	7271	3780	907	13668	11283	7437	4545	3378	2874	2017	444										0.207497	0.237333	0.111552
		7.8125	54561	34151	33121	35427	20936	5935	2568	529	8798	7752	6286	5432	2614	2164	1639	436			7.8125	66817	31078	30163	25296	9758	4777	3340	616	6521	5320	4410	3373	2881	2600	2155	468										0.161251	0.226992	0.189789
		0	966	1263	1396	1537	1660	1805	1631	403	1185	1613	1670	1719	1788	1731	1586	390			0	1042	1108	1477	1942	1945	2164	1931	442	1685	2559	1819	2081	2111	2455	2202	514										1.22671	1.27712	1.19628
	GST subCD3	500	65029	48090	28383	10809	3961	2433	1643	564	3717	4037	2816	3198	2141	2246	1165	567		GST subCD3	500	65841	36528	17928	6858	4055	2802	1987	881	2642	3220	2359	3029	2239	2523	1328	957		0.726703	0.451609	0.293474	0.169266	0.212136	0.344325	0.695303	0.681983	0.0415377	0.0379111	0.0291168
		250	67459	49978	33616	6832	4530	2559	1712	564	2686	89	3358	74	2250	2030	945	589			250	67220	37838	22387	5437	4172	3092	2124	724	1867	101	2870	69	2109	2038	1140	790		0.720523	0.430177	0.275182	0.0793201	0.11824	0.410096	0.586904	0.871716	0.0286889	0.000766053	0.0274888
		125	75765	59189	39227	21065	5170	2601	1805	462	2209	4371	3430	3034	2333	1998	1307	389			125	75898	43229	24122	9920	4513	2801	2141	526	1632	3403	2888	2849	2220	2154	1510	641		0.795667	0.429659	0.32072	0.171326	0.108352	0.220256	0.506453	0.731013	0.0231984	0.0317296	0.0280437
		62.5	63428	47602	35380	20646	5212	2373	1748	545	74	3939	88	2778	2406	1839	1531	395			62.5	62093	33080	20729	9032	4178	2790	2044	672	113	3076	64	2544	2502	1959	1797	568		0.621386	0.343714	0.232711	0.167312	0.103435	0.188214	0.428117	1.01679	0.000724957	0.0284419	0.000578818
		31.25	45430	33095	26920	17331	5041	2497	1761	496	4660	3879	3196	2930	2545	2111	1571	656			31.25	41248	20226	13156	6788	4000	2970	2135	752	3319	3114	2702	2758	2669	2287	1999	745		0.381993	0.260584	0.188658	0.347496	0.0965228	0.193057	0.451076	0.963107	0.039183	0.0305426	0.0223979
		15.625	20166	16779	10709	11044	4006	2371	1803	414	4681	3346	2695	2558	2171	2059	1540	430			15.625	17620	10249	6144	4935	3524	2845	2256	621	3719	2870	2452	2594	2528	2138	1817	566		0.207497	0.237333	0.111552	0.165639	0.112807	0.234312	0.558377	0.575	0.0481649	0.0473281	0.0280729
		7.8125	8798	7752	6286	5432	2614	2164	1639	436	3098	2444	2411	2133	2139	1855	1510	412			7.8125	7404	4760	3674	3415	2683	2456	2029	479	2345	2107	2017	2181	2255	2030	1791	524		0.161251	0.226992	0.189789	0.153329	0.124857	0.364617	0.63824	0.824197	0.0567805	0.0715645	0.0727937
		0	1185	1613	1670	1719	1788	1731	1586	390	1148	1213	1663	1845	1890	1760	1602	368			0	1251	1398	1540	1834	2000	1986	1832	342	1232	1087	1510	1822	2018	2026	1903	399		1.22671	1.27712	1.19628	1.11841	1.07711	0.959003	0.97241	0.967742	1.18841	0.960412	1.19126
	387.75		500	250	125	62.5	31.25	15.625	7.8125	0	500	250	125	62.5	31.25	15.625	7.8125	0				500	250	125	62.5	31.25	15.625	7.8125	0	500	250	125	62.5	31.25	15.625	7.8125	0		500	250	125	62.5	31.25	15.625	7.8125	0	500	250	125
			FGF2 K60E								FGF2 K54/60E											FGF2 K60E								FGF2 K54/60E									FGF2 K60E								FGF2 K54/60E
			Replicate #1																			Replicate #2																	Calculation of Ratios - #1
[truncated: 89 more columns]

## Sheet: Fig.6
Figure 9 - Panel A				Figure 9 - Panel C				Supplement 2				Supplement 7				Supplement 8				Supplement 10				Supplement 11
				ATP1A1-subCD3 / FGF2 Pair	Interaction Energy	Standard Error		ATP1A1-subCD3 / FGF2 Pair	H-Bonds Frequency	Standard Error		ATP1A1-subCD3 / FGF2 Pair	H-Bonds Frequency	Standard Error		ATP1A1-subCD3 / FGF2 Pair	Interaction Energy	Standard Error		ATP1A1-subCD3 / FGF2 Pair	H-Bonds Frequency	Standard Error		ATP1A1-subCD3 / FGF2 Pair	Interaction Energy	Standard Error
				S497-K153	-6.0542274798534805	2.198581940827052		S497-K153	0.06160506160506161	0.03801640369291202		L513-K153				L513-K153	-2.107419029304029	0.31401300027386503		H388-K153	0.004995004995004995	0.01114680999221848		H388-K153	-0.5793239020979022	0.9083622631245298
				S497-S154	-2.772294765900766	1.737601983382449		S497-S154	0.05427905427905428	0.03582346945286908		D514-K153	0.42157842157842157	0.07807849512475702		D514-K153	-53.90612464968365	8.447438833223632		W390-S55	00:00:00	00:00:00		W390-S55	-1.9553127176157177	0.16500085520672184
				E498-R30	-95.07712464668664	12.907598935687785		E498-R30	0.5794205794205795	0.07805324649950497		R515-K153	0.000666000666000666	0.00407908417758678		R515-K153	3.1578933386613386	1.122820568833926		N393-S55	00:00:00	00:00:00		N393-S55	-0.5655995437895438	0.185202700953602
				E498-K54	-25.496985390942392	7.8476480574856815		E498-K54	0.1878121878121878	0.061753293418526936		C516-K153	0.002664002664002664	0.008150008824855424		C516-K153	-6.7985350003330005	0.7537183638700128		Q394-E53	0.026307026307026308	0.02530561532244757		Q394-E53	-4.522553101898102	1.1059844598607602
				E498-S55	-1.6922710775890777	0.7482188450628909		E498-S55	0.007659007659007659	0.01378436366021925		S517-R30	0.03996003996003996	0.030969030969030968		S517-R30	-3.555848651681651	1.5014484643027965		Q394-S55	0.029637029637029636	0.026813558189525813		Q394-S55	-5.525507858141858	0.9142404117335599
				E498-S151	3.010992415251416	0.9204456576993997		E498-S151	0.002997002997002997	0.008642946502841134		S517-M150				S517-M150	-2.076828160839161	0.23929067718861013		I395-K54	0.18581418581418582	0.061499445965877815		I395-K54	-16.07144957808858	3.2768488398555093
				E498-A152	-7.358103142857143	1.821138647797226		E498-A152	00:00:00	00:00:00		S517-S151	0.3333333333333333	0.07453559924999299		S517-S151	-10.609873337662338	2.253416376185739		I395-S55	0.3123543123543124	0.07327842382106362		I395-S55	-9.31344335064935	1.568151454524139
				E498-K153	-38.22543036863137	7.803689329956013		E498-K153	0.4155844155844156	0.0779220779220779		S517-A152	0.001998001998001998	0.007060470922711137		S517-A152	-2.577308504162504	0.32474812577812906		I395-D56	00:00:00	00:00:00		I395-D56	-1.4325302287712287	0.1247199097420924
				E498-S154	-23.12637206593406	4.81883290713456		E498-S154	0.42723942723942726	0.07821539155619457		S517-K153	0.000666000666000666	0.00407908417758678		S517-K153	-4.478446729270729	0.5793306573698028		E397-K54	0.5014985014985015	0.07905658645762208		E397-K54	-75.98260332600732	11.867271071456354
				P499-K54	0.3240346003996004	0.20729484572582418		P499-K54	00:00:00	00:00:00		P527-M150				P527-M150	-1.3870737326007327	0.06047924227132094		N538-P57	0.001332001332001332	0.005766773587659044		N538-P57	-2.572041796203796	0.23750383984491702
				Q500-R30	-0.008227339660339665	0.1821891473310034		Q500-R30	00:00:00	00:00:00		P527-S151				P527-S151	-0.530997095904096	0.1763114859686136		N538-H58	0.002997002997002997	0.008642946502841134		N538-H58	-1.3129854995004997	0.2522440769740838
				Q500-K54	-7.410793923076923	1.738806967418381		Q500-K54	0.022311022311022312	0.023352323543097037		L528-S151	0.001332001332001332	0.005766773587659044		L528-S151	-0.9637823070263071	0.30612867551381323		N538-C77	0.12687312687312688	0.05262516901411394		N538-C77	-7.283779570429571	1.2776448635101911
				Q500-S55	-4.5905635091575085	0.7989189884909824		Q500-S55	0.05128205128205128	0.034875565407013955		L528-K153	00:00:00	00:00:00		L528-K153	-0.34675997069597075	0.03259924796547263		L541-P57	00:00:00	00:00:00		L541-P57	-0.32317404895104895	0.024686041155556594
				Q500-S154	-2.869079238761239	0.6717700114898048		Q500-S154	0.005994005994005994	0.01220458713573488		E530-K26	0.18081918081918083	0.06085302060437535		E530-K26	-27.285697883449888	8.737606515529789		L541-K60	00:00:00	00:00:00		L541-K60	0.2866891561771562	0.21279421378518493
				S517-P44	-0.47686794205794203	0.1368606002619331		S517-P44	00:00:00	00:00:00		K533-K153	00:00:00	00:00:00		K533-K153	0.39523623643023637	0.7512050517136972		L541-C77	00:00:00	00:00:00		L541-C77	-1.9273665451215451	0.15860256294322356
				S517-P57	-0.39904808191808194	0.04152232245325125		S517-P57	00:00:00	00:00:00		E561-K34	0.051615051615051616	0.03498247349095943		E561-K34	-5.93244573060273	4.053510754384299		L541-K153	00:00:00	00:00:00		L541-K153	-2.6507505624375622	0.4052766133007796
				S517-H58	-4.41489368931069	1.8190301999747667		S517-H58	0.11954711954711955	0.0512970773424535		E561-N35	00:00:00	00:00:00		E561-N35	-2.220813773892774	0.6794391125533594		E542-D56	00:00:00	00:00:00		E542-D56	0.8224507156177157	0.4071048816083468
				S517-V76	2.065189360972361	0.5748298994544884		S517-V76	0.001998001998001998	0.007060470922711135		E561-G36	0.2047952047952048	0.06380715651243496		E561-G36	-11.956667033966033	2.353793587804896		E542-P57	00:00:00	00:00:00		E542-P57	-2.338959817182817	0.5925303205596363
				S517-C77	-6.693201719613719	0.8714212926720827		S517-C77	0.03196803196803197	0.02781459908938238		E561-G37	0.004662004662004662	0.010770643405266128		E561-G37	-2.022543675990676	0.4709745886951423		E542-K60	0.6173826173826173	0.07684746598561432		E542-K60	-88.12560381185483	11.579652132798302
				S517-A78	-0.6632072467532468	0.06633011281197218		S517-A78	00:00:00	00:00:00		E561-F38	00:00:00	00:00:00		E561-F38	-0.5797676593406593	0.0413177834686127		E542-A152	00:00:00	00:00:00		E542-A152	0.6488924059274058	0.9868732414504898
				S517-N79	-4.533725247086247	1.2189684080588266		S517-N79	0.21744921744921744	0.0652236642791442		E561-R52	0.12853812853812854	0.05291882416731405		E561-R52	-12.064764906759907	2.392405421677795		E542-K153	0.32733932733932736	0.07419371471296676		E542-K153	-51.93748879087578	10.602897662766308
				S518-P57	-0.4163707565767566	0.04031003981862595		S518-P57	00:00:00	00:00:00		E561-R128	0.2177822177822178	0.06525969724877607		E561-R128	-32.38936308491508	8.040048064424713		L543-K153	0.05727605727605728	0.03674081876434134		L543-K153	-8.103410826506824	2.089457806439428
				S518-K60	0.004053800532800401	0.6531411799030311		S518-K60	0.002997002997002997	0.008642946502841134		E561-K143	0.2654012654012654	0.06981465349850854		E561-K143	-43.806366752247754	10.526940867335828		G544-K153	0.20546120546120547	0.06388405483992735		G544-K153	-19.11270445321345	4.244258885926131
				S518-V76	-4.030213322677323	0.7390112625756035		S518-V76	0.041292041292041295	0.031459103856426696		Q562-Y32	0.1068931068931069	0.0488536003258321		Q562-Y32	-5.730191218448218	0.8619721329080756		G545-K153	0.05627705627705628	0.03643828660003284		G545-K153	-5.061718199467199	2.4994842965232653
				S518-C77	-3.2101345804195804	0.28803357039919764		S518-C77	00:00:00	00:00:00		Q562-G36	0.015318015318015318	0.01941865966328029		Q562-G36	-4.8731307149517145	0.6758709441075428		E548-K153	0.35830835830835833	0.07581613922423236		E548-K153	-55.39976566766567	11.059768626745733
				I519-V76	-0.40367475524475527	0.021987792374965585		I519-V76	00:00:00	00:00:00		Q562-G37	0.327006327006327	0.07417431986613662		Q562-G37	-9.665525809523809	1.9207494727798822
				K524-K26	2.1776000482850484	1.000888530961089		K524-K26	0.000999000999000999	0.004995004995004995		Q562-F38	00:00:00	00:00:00		Q562-F38	-1.0028016280386283	0.07013699222883903
				K524-D27	-72.65957487579088	11.898504578529536		K524-D27	0.4835164835164835	0.07901396928460461		Q562-R52	0.011988011988011988	0.01720777408367165		Q562-R52	-5.180139897768898	0.854789074275796
				K524-P28	-0.681389467865468	0.22573533690298114		K524-P28	00:00:00	00:00:00		Q562-E53	0.012321012321012322	0.017442193795791414		Q562-E53	-2.145253084915085	0.7926017947554997
				E525-D27	-0.27646093939393934	0.7452438021155859		E525-D27	00:00:00	00:00:00		F563-R52	0.000333000333000333	0.002884828607467672		F563-R52	-3.6008580096570104	0.40237154948949205
				E525-P28	-6.090947573759574	0.37461592135543537		E525-P28	00:00:00	00:00:00		P564-R52	00:00:00	00:00:00		P564-R52	-0.9866654125874128	0.5039058383528566
				E525-P57	-1.4438759207459206	0.21123995981414637		E525-P57	00:00:00	00:00:00		P577-K54	00:00:00	00:00:00		P577-K54	-1.0886080333000332	0.46957467085794835
				E525-K60	-111.78273214485516	10.430840264489637		E525-K60	0.698967698967699	0.07252790062581073		I578-K54	00:00:00	00:00:00		I578-K54	0.6717743306693306	0.2924434162605139
				E525-Q62	-3.039665374625374	0.7874392921829397		E525-Q62	0.05194805194805195	0.03508897684702934		D579-R30	0.011322011322011322	0.016728585850002062		D579-R30	-3.9745561548451547	1.6849598638941146
				E525-V76	-3.969250146853147	0.31804562638633915		E525-V76	00:00:00	00:00:00		D579-K54	0.1108891108891109	0.04964693242672032		D579-K54	-18.3619623989344	7.1487573001518365
				E525-C77	-2.0638544891774893	0.3020282009331081		E525-C77	00:00:00	00:00:00		D579-S55	0.002331002331002331	0.007624907801303552		D579-S55	-0.5008510572760572	0.4845680435215186
				E525-S154	9.56466782950383	3.5962849513357478		E525-S154	0.052947052947052944	0.03540609500187606		D579-K153	0.647019647019647	0.0755620975407344		D579-K153	-101.12387491408593	12.192016349484005
				Q526-K26	-4.456523480519481	1.7375562073345052		Q526-K26	0.1874791874791875	0.06171117033028363		N580-R30	0.024642024642024644	0.024512647380263975		N580-R30	-5.691927734265735	1.3721529486376836
				Q526-D27	-0.9544212460872461	0.3993315338087751		Q526-D27	0.00666000666000666	0.012860453890994017		N580-K54	0.057942057942057944	0.036940755224919644		N580-K54	-8.23257343989344	2.521400451100463
				Q526-P28	-1.4031593076923075	0.10616086286381196		Q526-P28	00:00:00	00:00:00		N580-S55	0.11688311688311688	0.05079897978079986		N580-S55	-6.11633570995671	1.1091756967842388
				Q526-Q62	-5.865944684315684	1.0821608194907664		Q526-Q62	0.1561771561771562	0.05739900958761665		N580-K60	0.001665001665001665	0.006446373853681631		N580-K60	-2.164671517482517	0.7629945625182661
				Q526-V76	-3.373298533133533	0.5416744747932034		Q526-V76	0.012321012321012322	0.017442193795791414		N580-M150	00:00:00	00:00:00		N580-M150	-2.3244439220779216	0.1778617634255256
				Q526-C77	-1.4187990572760574	0.15297000077221234		Q526-C77	00:00:00	00:00:00		N580-S151	0.1108891108891109	0.04964693242672032		N580-S151	-3.3539286230436227	0.7030219617410902
				P527-P28	-0.4471593862803863	0.03624776869385782		P527-P28	00:00:00	00:00:00		N580-A152	0.000666000666000666	0.00407908417758678		N580-A152	-2.385353859140859	0.5591525942691761
				P527-Q62	-2.061081908091908	0.3117595610194297		P527-Q62	00:00:00	00:00:00		N580-K153	0.2574092574092574	0.0691284549967074		N580-K153	-15.110717836829837	3.9977471279484296
				P527-K74	-0.6473949567099567	0.4301641974234219		P527-K74	00:00:00	00:00:00		L581-K153	00:00:00	00:00:00		L581-K153	-0.09633202664002664	0.04979097842360974
				P527-G75	-2.3819988228438227	0.16075276263021546		P527-G75	00:00:00	00:00:00
				P527-V76	-9.936284445221446	0.3699839872058145		P527-V76	00:00:00	00:00:00
				P527-C77	-3.4515752241092237	0.22033908108979633		P527-C77	00:00:00	00:00:00		Former version of manuscript				Former version of manuscript				Former version of manuscript				Former version of manuscript
				P527-A78	-1.4146084542124544	0.08547223594088629		P527-A78	00:00:00	00:00:00
				P527-N79	-3.699455051948052	0.683593349778341		P527-N79	00:00:00	00:00:00
				P527-R80	-0.2895804642024642	0.03393617294350534		P527-R80	00:00:00	00:00:00
				L528-V76	-1.6896507382617385	0.19749112585146192		L528-V76	00:00:00	00:00:00
				L528-C77	-0.6213723453213453	0.09884916535470299		L528-C77	00:00:00	00:00:00
				L528-N79	-3.9758919500499497	0.8172040060910191		L528-N79	0.09557109557109557	0.04648582075817208
				D529-K74	-52.79744714352314	11.422067355805314		D529-K74	0.312021312021312	0.07325708376427004
				D529-N79	-9.004882089910092	1.8802318039277808		D529-N79	0.2271062271062271	0.066243676814433
				E530-N79	-0.9928339097569098	0.43723197078110565		E530-N79	0.000333000333000333	0.002884828607467672
				E530-K94	-31.172175865467867	8.743787567844237		E530-K94	0.21578421578421578	0.06504256068195016
				L556-P57	-1.4986346876456875	0.04472923687664024		L556-P57	00:00:00	00:00:00
				L556-K60	0.46552839527139533	0.11423132388112812		L556-K60	00:00:00	00:00:00
				F557-S55	-0.7666528771228772	0.48610700623250963		F557-S55	0.004662004662004662	0.010770643405266128
				F557-P57	-0.978548742923743	0.07841141747780879		F557-P57	00:00:00	00:00:00
				F557-K60	0.6416891405261406	0.18074167434692165		F557-K60	00:00:00	00:00:00
				F557-S154	-5.626746342324342	0.5660155177932762		F557-S154	0.001332001332001332	0.005766773587659044
				L558-S55	-2.347274943722944	0.3533553648588434		L558-S55	0.002331002331002331	0.007624907801303554
				P559-E53	-3.35593772993673	0.42000015970130966		P559-E53	00:00:00	00:00:00
				P559-S55	-8.424546184815183	0.7633962124044292		P559-S55	0.000333000333000333	0.002884828607467672
				P559-D56	-2.012002653013653	0.057810336322238184		P559-D56	00:00:00	00:00:00
				P559-P57	-1.2832861824841828	0.10833800519904035		P559-P57	00:00:00	00:00:00
				D560-E53	3.836783077589078	1.3563265684368822		D560-E53	00:00:00	00:00:00
				D560-K54	-28.034619052947054	8.099985101071987		D560-K54	0.14685314685314685	0.055965904824382795
				D560-S55	-8.835534655677655	2.2963279387890903		D560-S55	0.26373626373626374	0.06967414278746092
				E561-E53	7.283630068265068	1.782565328153019		E561-E53	00:00:00	00:00:00
				E561-S55	-2.09947142990343	1.0893946273855009		E561-S55	0.01098901098901099	0.016483516483516484
				D579-P57	-0.5912404242424243	0.07152939873942242		D579-P57	00:00:00	00:00:00
				N580-P44	-0.7230847126207125	0.11526214076359112		N580-P44	00:00:00	00:00:00
				N580-P57	-4.2621313999334	0.2630008203038082		N580-P57	00:00:00	00:00:00
				N580-H58	-5.828555500832501	1.241654509246474		N580-H58	0.07958707958707958	0.04279397631381064
				N580-C77	-3.071211437895438	0.35642846631175396		N580-C77	0.000333000333000333	0.002884828607467672
				C582-K60	0.3373248714618715	0.1133970593127466		C582-K60	00:00:00	00:00:00
								Former version of manuscript

## Sheet: Fig.7
	Panels A/B - Raw Data																																										Panels A/B - Normalized Data
1		GST-A1 subCD3 WT								GST-A1 subCD3 D560N								GST-A1 subCD3 K524M E525Q E498Q								GST-A1 subCD3 K524M E525Q								GST-A1 subCD3 K524E E525R										GST-A1 subCD3 D560N
																																												500	250	125	62.5	31.25	15.625
His-FGF2	500	58144	79172	83612	78883	61241	48843	18563	1830	16851	21854	22923	20889	18167	8946	4989	2308	19730	33397	45014	37835	43620	30931	20207	4384	47165	66086	71723	67552	65165	35794	17672	1377	60341	69372	66860	61923	57720	37086	17488	1508		500	0.289815	0.276032	0.274159	0.26481	0.296648	0.183158
	250	35144	68893	71951	65326	67642	39448	18166	1867	21137	23081	25197	25407	18664	11389	5487	1954	20746	30784	36905	39750	46739	38158	22900	2425	27121	43261	44513	44939	43088	30555	20000	1580	41076	49294	48704	44464	41159	31282	21149	2116		250	0.60144	0.335027	0.350197	0.388926	0.275923	0.288709
	125	30437	45489	57292	66158	61867	47525	23193	2198	17559	23719	32333	34161	32230	17894	7587	2315	13656	22706	36607	39765	49621	44698	40882	2100	27489	38076	43617	46506	49593	57008	22005	2009	36366	40258	42788	43200	44741	42005	31656	2165		125	0.576897	0.521423	0.564355	0.516355	0.520956	0.376518
	62.5	16422	29814	49021	56914	66055	52586	29997	2465	10890	21556	33307	38688	39454	22187	8421	2458	5234	13692	26067	31969	49599	45387	42691	2845	14560	26787	34490	38319	47951	46423	40386	2143	23403	29487	35475	38824	45046	43657	40116	2358		62.5	0.663135	0.723016	0.679444	0.679762	0.59729	0.421918
	31.25	4814	7885	13943	21955	29459	23352	11783	2396	3188	4149	8511	7524	13720	8009	3664	2412	2452	3177	5169	8300	14586	9058	16814	3149	1696	6565	6463	8800	11592	17501	13273	2407	4136	6675	7959	12036	15663	17368	15573	2267		31.25	0.662235	0.526189	0.610414	0.342701	0.465732	0.342968
	15.625	2943	3059	3376	3823	4048	4138	3505	2270	2196	2983	2595	2978	2986	2716	2591	2607	1667	2005	2279	2475	2997	2693	3884	2621	1926	1987	2116	2313	2649	2820	2805	2156	2306	2231	2267	2739	3421	3163	2926	2168		15.625	0.746177	0.975155	0.768661	0.778969	0.737648	0.656356
	7.8125	1573	1639	2288	1942	2157	2144	1818	2146	1488	1761	1741	1906	2261	2068	2163	2061	1317	4066	1970	1927	2043	2231	2316	2714	1231	1434	1744	1621	1948	1769	1633	1849	1535	1569	1678	1751	1871	1863	1754	1866		7.8125	0.945963	1.07444	0.760927	0.981462	1.04822	0.964552
	0	772	868	817	752	774	883	730	784	960	947	1249	861	946	873	848	828	938	945	902	848	901	972	1066	1017	884	961	886	1001	933	926	937	1005	1051	969	924	930	1015	1115	1018	935		0	1.24352	1.09101	1.52876	1.14495	1.22222	0.988675
2		GST-A1 subCD3 WT								GST-A1 subCD3 D560N								GST-A1 subCD3 K524M E525Q E498Q								GST-A1 subCD3 K524M E525Q								GST-A1 subCD3 K524E E525R										GST-A1 subCD3 D560N
																																												500	250	125	62.5	31.25	15.625
His-FGF2	500	29286	38548	42965	43685	36740	38032	14879	1817	14401	18594	20106	21253	20558	10713	5422	2001	13608	21952	29536	25806	31187	25423	19114	2475	46635	59987	67204	60443	62578	45109	27466	1149	58094	60972	59831	57478	58323	44119	26501	1104		500	0.491737	0.48236	0.467962	0.486506	0.559554	0.281684
	250	24618	47692	51224	48724	58707	41165	20900	1381	29367	31377	35835	37436	30035	19812	8163	1185	22955	33089	39290	42620	51333	46947	32657	1467	53724	72694	72879	78124	78146	64838	48968	1347	71635	79969	78593	74759	77090	64516	48741	1574		250	1.19291	0.657909	0.699574	0.768328	0.511608	0.481283
	125	37375	50837	61886	73662	75841	71418	37399	1493	38227	45094	59055	61719	63034	38238	15251	1391	25527	38195	55616	60116	73436	69776	68976	1341	78337	92927	98756	104027	114199	150667	23597	1689	93923	93862	95985	94676	102183	103660	86012	1698		125	1.0228	0.887031	0.954255	0.837868	0.831134	0.535411
	62.5	38954	62327	91843	102921	118235	102759	67415	1542	40669	67075	85415	94422	96963	62602	23453	1449	13335	41012	65795	67340	103521	98781	98331	1887	81629	112119	125410	132603	161068	156325	146833	1911	104780	112186	122641	125424	147846	144182	142193	1862		62.5	1.04403	1.07618	0.930011	0.917422	0.820087	0.609212
	31.25	13441	28818	56255	83850	105112	91207	46141	1529	10281	17637	49371	41864	72090	41813	12009	1548	2219	6385	20274	37137	68416	45046	83780	2317	2006	56427	54233	81683	103409	141270	94883	2230	30303	52560	67551	89831	112293	127347	129063	1964		31.25	0.764898	0.612013	0.877629	0.499273	0.68584	0.458441
	15.625	2855	4438	8764	12614	17844	17922	11987	1580	1683	3112	4661	8163	10160	5145	2638	1742	1092	1364	1914	3743	7517	5993	15580	1582	2497	5633	9218	14961	21421	27035	26521	1914	3677	5874	8782	11950	28094	22812	25399	1861		15.625	0.589492	0.701217	0.531835	0.647138	0.569379	0.287077
	7.8125	1072	1326	1775	2194	2991	2359	2273	1429	958	1270	1271	1537	1972	1594	1507	1178	736	1791	1175	1248	1591	1962	2051	1791	1267	1483	1812	1848	2576	2391	2537	1692	1348	1417	1537	1672	2243	2596	2366	1575		7.8125	0.893657	0.957768	0.716056	0.700547	0.659311	0.67571
	0	500	493	473	447	423	490	436	479	545	534	733	518	501	459	482	444	413	509	450	384	442	537	633	750	928	966	773	759	650	933	706	847	728	613	652	696	757	984	780	694		0	1.09	1.08316	1.54968	1.15884	1.1844	0.936735
3		GST-A1 subCD3 WT								GST-A1 subCD3 D560N								GST-A1 subCD3 K524M E525Q E498Q								GST-A1 subCD3 K524M E525Q								GST-A1 subCD3 K524E E525R										GST-A1 subCD3 D560N
																																												500	250	125	62.5	31.25	15.625
His-FGF2	500	56580	74385	79061	78908	65608	64709	25408	2706	30256	39017	41480	42029	41601	21507	10498	3301	29458	47555	62732	53783	61600	48601	36198	5170	60499	74796	81958	73570	73575	51969	31193	1395	79446	83814	80685	76713	75488	55465	32169	1526		500	0.534747	0.524528	0.524658	0.532633	0.634084	0.332365
	250	42241	79756	83711	77783	90502	63760	31742	1805	55660	60522	66419	67709	55476	34781	14720	1837	46839	66286	78763	83803	96146	84325	55787	2579	61790	81929	82271	85570	85478	70627	50322	1492	84578	96142	93064	89116	89165	74183	53294	1916		250	1.31768	0.758839	0.793432	0.870486	0.612981	0.545499
	125	57569	78011	92991	108489	107979	98251	50914	1947	63261	74928	94194	96545	94219	58063	23759	1946	45568	66724	94675	102661	120979	109609	104545	2017	83185	99910	106733	112057	119995	144756	22316	1759	102506	104857	106768	104911	108419	105897	84220	1731		125	1.09887	0.96048	1.01294	0.889906	0.872568	0.590966
	62.5	55022	86436	123160	136836	151869	129118	83574	2214	60605	97034	119984	128641	129907	85648	32935	2232	21095	65610	102054	102751	146363	135800	130905	2821	77227	106359	119297	122419	144272	139347	125395	2053	107329	115069	124158	126234	140485	137900	130537	1976		62.5	1.10147	1.12261	0.974212	0.940111	0.855389	0.663331
	31.25	16215	34675	66283	95661	117973	100409	50319	2099	13399	22551	61931	51156	86364	51480	15449	2064	3391	9284	29049	52112	89446	56904	101837	3518	1930	47722	44405	66863	82577	112131	73979	2215	26994	48092	60844	80572	98382	110117	107527	1912		31.25	0.826334	0.650353	0.934342	0.534763	0.732066	0.512703
	15.625	3418	4960	9558	12862	18028	18438	12124	2026	2223	4055	5399	9202	11256	5999	3300	2104	1574	1989	2566	4533	8615	6724	17518	2460	2106	4327	6903	10494	15036	19036	18358	1738	3052	4620	6857	8936	21063	17469	18880	1754		15.625	0.65038	0.81754	0.564867	0.715441	0.624362	0.325361
	7.8125	1498	1619	2045	2351	3084	2647	2515	1817	1436	1600	1774	1967	2402	2067	1901	1776	1213	3456	1641	1711	2055	2493	2838	2494	1129	1282	1494	1501	2046	1739	1931	1582	1259	1295	1467	1518	1796	2162	2045	1688		7.8125	0.958611	0.988264	0.867482	0.836665	0.778859	0.780884
	0	712	852	780	714	693	797	686	789	792	1019	1259	783	906	787	864	759	784	813	771	794	838	998	1261	1059	790	833	768	802	789	822	828	805	887	777	766	748	755	903	748	810		0	1.11236	1.19601	1.6141	1.09664	1.30736	0.987453
4		GST-A1 subCD3 WT								GST-A1 subCD3 D560N								GST-A1 subCD3 K524M E525Q E498Q								GST-A1 subCD3 K524M E525Q								GST-A1 subCD3 K524E E525R										GST-A1 subCD3 D560N
																																												500	250	125	62.5	31.25	15.625
His-FGF2	500	18727	23329	20507	16116	19273	9246	5416	1361	13168	14802	14081	10179	6667	3787	2741	1235	21998	23975	27361	25649	19561	15096	8284	976	32527	38184	38352	32753	27387	19167	7669	775	30241	31994	28931	26137	20981	14758	6131	802		500	0.703156	0.634489	0.686644	0.631608	0.345924	0.409583
	250	11691	14407	14534	11695	15848	8852	5201	1731	7181	7540	7897	6859	4585	3107	2294	1205	13124	15741	18589	16456	15764	10744	6473	1316	18378	22457	24236	21690	20461	13088	7065	1061	18574	18147	20236	18702	14124	9822	5642	1133		250	0.614233	0.523357	0.543347	0.58649	0.289311	0.350994
	125	9140	10621	11588	10603	14628	8130	4315	1514	4932	5023	6561	4458	3679	2667	1858	1430	6606	8888	10053	9260	10828	6423	5012	1253	7666	9715	10280	9790	10951	7742	5323	1415	8801	9462	9692	8807	7975	6111	5125	1241		125	0.539606	0.472931	0.566189	0.420447	0.251504	0.328044
	62.5	6488	9094	9762	10076	11131	8564	4888	2068	3785	4629	4961	5166	3833	3446	2111	1491	4123	5956	6736	6906	7095	5655	4520	1323	6136	6007	6680	6473	6781	6108	4678	1574	6051	6415	7251	6336	6247	5434	4678	1440		62.5	0.583385	0.509017	0.508195	0.512703	0.344354	0.402382
	31.25	455	5573	443	8414	476	5827	441	1515	400	3171	403	4020	435	2490	377	1373	1710	3311	4647	4476	3979	4655	4047	1476	3920	4391	4609	4579	3642	3100	4029	1625	3510	4197	5299	5310	5624	5280	1377	1468		31.25	0.879121	0.568993	0.909707	0.477775	0.913866	0.427321
	15.625	352	2288	406	4020	402	3501	414	1482	414	1712	401	2228	430	1880	367	1324	1154	1484	2074	2493	2280	2703	2592	1305	2233	2241	2106	2302	2194	2835	2363	1687	1596	2026	2110	2714	3137	2787	3272	1486		15.625	1.17614	0.748252	0.987685	0.554229	1.06965	0.536989
	7.8125	397	1425	421	1644	393	1575	451	1244	435	1114	425	1290	396	393	350	1088	904	913	1062	1161	1118	1183	1173	1073	1171	1110	1113	1044	1138	1205	1346	1572	1100	1068	1232	1211	1442	1385	1503	1198		7.8125	1.09572	0.781754	1.0095	0.784672	1.00763	0.249524
	0	379	992	448	896	385	772	378	719	360	645	347	690	359	669	372	845	670	637	627	588	734	807	671	700	980	921	1153	836	906	734	735	764	1050	905	877	904	949	1211	833	1019		0	0.949868	0.650202	0.774554	0.770089	0.932468	0.86658
5		GST-A1 subCD3 WT								GST-A1 subCD3 D560N								GST-A1 subCD3 K524M E525Q E498Q								GST-A1 subCD3 K524M E525Q								GST-A1 subCD3 K524E E525R										GST-A1 subCD3 D560N
																																												500	250	125	62.5	31.25	15.625
His-FGF2	500	16823	20286	18326	14355	16910	8307	5324	1161	12307	13525	13141	9806	6697	3985	2676	1171	21132	22612	25147	23298	17646	14285	8026	871	25795	29835	30614	26729	22905	15996	6986	847	17759	23817	22220	19188	15881	13479	5868	889		500	0.731558	0.666716	0.717069	0.683107	0.396038	0.479716
	250	12028	13482	13394	11430	14018	8707	5060	1641	7568	8185	8193	7097	5053	3521	2494	1137	13925	16584	18942	16510	15279	10837	6974	1034	15741	18515	19550	18234	16857	11115	6605	1061	17466	16821	18208	17118	13383	9400	5787	1176		250	0.629199	0.607106	0.611692	0.62091	0.360465	0.404387
	125	12051	13103	13429	12306	13989	8494	4732	1484	6948	7007	8385	6419	4924	3457	2375	1584	10050	12645	13408	12262	12113	8544	6706	1233	8880	10654	10777	10159	10107	7716	5476	1292	11142	11638	11497	10249	8694	6792	5647	1227		125	0.57655	0.534763	0.624395	0.521615	0.351991	0.406993
	62.5	12342	15558	16280	15618	12534	10619	5833	1868	8200	9537	9017	10020	6911	3562	2945	1693	7560	11484	13109	13340	10294	10650	8920	1455	9491	9768	10509	9695	9026	8288	6178	1480	9718	10689	11417	9971	8843	8156	6880	1424		62.5	0.664398	0.612997	0.55387	0.641567	0.55138	0.335436
	31.25	473	12446	527	18664	564	8953	531	1581	537	8984	587	11876	576	5067	522	1625	2596	7549	11249	12006	8370	12923	11477	1552	6571	8063	9486	8895	5532	4854	6408	1597	6166	7763	9811	9942	10218	9706	1391	1416		31.25		0.721838		0.636305		0.565956
	15.625	410	3314	482	10121	482	6728	481	1520	466	2817	482	7038	459	4303	440	1506	1565	1920	3355	5469	4514	9241	9252	1899	2633	3259	4455	4622	4592	6411	5456	1763	2120	2837	3698	4913	5843	5128	3259	1558		15.625		0.85003		0.695386		0.639566
	7.8125	362	1344	364	1732	404	1558	365	1180	407	1185	404	1456	410	411	346	1154	1005	1059	1274	1308	1355	1523	1679	1105	1606	1564	1527	1517	1595	1600	1725	1752	1372	1389	1533	1505	1682	1670	1748	1355		7.8125		0.881696		0.840647		0.2638
	0	331	857	386	1018	369	793	385	837	329	740	383	797	367	808	351	968	781	758	765	718	882	941	937	890	1307	1215	1550	1254	1404	1290	1318	1202	1350	1382	1328	1276	1270	1507	1218	1390		0		0.863477		0.782908		1.01892
6		GST-A1 subCD3 WT								GST-A1 subCD3 D560N								GST-A1 subCD3 K524M E525Q E498Q								GST-A1 subCD3 K524M E525Q								GST-A1 subCD3 K524E E525R										GST-A1 subCD3 D560N
		500	250	125	62.5	31.25	15.625	7.8125	0	500	250	125	62.5	31.25	15.625	7.8125	0	500	250	125	62.5	31.25	15.625	7.8125	0	500	250	125	62.5	31.25	15.625	7.8125	0	500	250	125	62.5	31.25	15.625	7.8125	0			500	250	125	62.5	31.25	15.625
His-FGF2	500	17633	20867	19186	16476	17799	11768	8565	2997	14120	15374	14683	12411	10548	7752	5791	3071	18936	20557	22289	21017	15951	14730	10262	2431	26990	31209	31266	27705	23501	18617	9471	1065	25995	23700	25278	23360	19015	14992	7815	1029		500	0.800771	0.736761	0.765298	0.753277	0.592618	0.658736
	250	17323	20120	19234	17467	18047	13270	8548	2630	12713	13287	12463	11357	9006	6791	4631	2039	17860	21670	22735	20717	18170	14254	10806	2970	23131	27485	27336	26428	22494	16444	11135	1326	27837	25927	26904	24492	18518	13885	9272	1321		250	0.73388	0.660388	0.647967	0.650198	0.49903	0.511756
	125	26070	29425	27390	24988	20183	15354	9455	2174	17751	16125	16295	13525	11090	7600	4452	2055	20650	25662	26130	23849	17885	15899	12265	2304	25652	27559	25938	23174	19882	16364	11998	1503	29187	28573	25154	22678	18071	14586	12658	1453		125	0.680898	0.548003	0.594925	0.54126	0.549472	0.494985
	62.5	37509	47643	47883	42750	25398	24469	13079	2548	30456	32100	28379	28584	19747	9784	5521	1964	22507	34788	39300	39598	24674	28545	22144	1838	43405	45177	45016	38777	30435	27933	18088	1593	45613	48148	44780	38023	29902	26913	20001	1442		62.5	0.811965	0.673761	0.592674	0.668632	0.777502	0.399853
	31.25	706	52405	698	65062	703	26734	707	1915	723	39176	654	45014	761	15563	565	1856	10224	36619	47624	49119	27405	44352	37141	1907	47209	55691	63076	51885	28373	22050	26042	1836	51243	55042	63339	56110	52220	45715	1797	1407		31.25		0.747562		0.691863		0.582143
	15.625	530	14844	663	54951	573	29465	634	1954	513	16419	603	44463	622	19946	563	1678	2413	6251	17695	33477	22812	56329	50016	1675	19564	33432	52826	51147	48553	60711	48464	1929	18835	26329	34991	50707	57763	47679	5648	1606		15.625		1.1061		0.809139		0.676939
	7.8125	488	2204	597	3195	566	3066	628	1612	508	1687	520	2633	707	562	572	1354	1315	1417	1823	2540	2298	5142	7313	1435	2028	2405	2753	2603	3427	6339	5424	1703	1509	1589	2760	2865	3746	3607	2455	1173		7.8125		0.765426		0.8241		0.183301
	0	495	1300	483	1269	503	1114	553	1091	444	968	441	1034	550	1005	463	1167	1018	986	984	1000	1069	1082	961	1166	1172	1092	1428	966	1280	981	984	946	889	993	1025	887	1022	1333	1009	1105		0		0.744615		0.814815		0.902154
7		GST-A1 subCD3 WT								GST-A1 subCD3 D560N								GST-A1 subCD3 K524M E525Q E498Q								GST-A1 subCD3 K524M E525Q								GST-A1 subCD3 K524E E525R										GST-A1 subCD3 D560N
		500	250	125	62.5	31.25	15.625	7.8125	0	500	250	125	62.5	31.25	15.625	7.8125	0	500	250	125	62.5	31.25	15.625	7.8125	0	500	250	125	62.5	31.25	15.625	7.8125	0	500	250	125	62.5	31.25	15.625	7.8125	0			500	250	125	62.5	31.25	15.625
His-FGF2	500	19603	23031	21787	17693	18787	12329	8717	2110	16054	17184	16503	13887	10770	8265	6213	2322	23964	24581	27975	25885	18952	16570	11721	2322	25665	30336	30484	26920	22733	17117	8356	1238	27116	28365	26007	24162	19436	14584	7706	1155		500	0.818956	0.746125	0.75747	0.784887	0.573269	0.670371
	250	18826	20898	20041	18038	17905	13677	8573	2055	13837	14501	13548	12178	9385	7030	4869	1631	20821	25521	26759	24285	19889	15772	11652	2328	22288	25537	25680	24177	20459	14864	9907	1529	27480	26248	26845	24447	18666	13599	9456	1542		250	0.734994	0.693894	0.676014	0.67513	0.524155	0.514002
	125	27260	30396	28353	25753	19976	15631	9940	1831	19343	17700	17790	14565	11609	7947	4691	1938	23747	29690	30382	27610	19895	17736	13224	1921	23206	25281	24208	21751	18101	14810	10500	1699	27362	27528	24049	21779	17916	14054	11721	1556		125	0.709574	0.582313	0.627447	0.565565	0.581147	0.508413
	62.5	35837	44791	46697	42740	24687	25619	14049	2190	30419	33199	29870	29773	20678	9984	6032	1979	21727	36233	42259	43302	26361	30333	22862	2047	37414	38121	38468	33672	26663	23632	15438	1750	38486	42219	40467	35067	28081	24659	18298	1640		62.5	0.848815	0.741198	0.639656	0.696607	0.837607	0.389711
	31.25	660	41956	807	56219	818	26094	725	1963	763	34495	735	40398	820	15616	727	2020	7830	30723	42147	45522	26014	41103	34270	1972	33315	39222	45832	38242	20601	16473	19398	1886	34482	39685	47584	43766	40862	36024	2038	1657		31.25		0.822171		0.718583		0.598452
	15.625	586	9930	690	38325	741	22796	747	1872	683	11668	726	33368	711	16925	733	1924	2253	4916	13218	24684	17371	43182	39731	2457	12231	19827	32091	30619	29089	37890	30904	2243	11051	16137	21187	32077	36188	30713	5047	1743		15.625		1.17503		0.870659		0.742455
	7.8125	471	1975	660	2711	635	2442	630	1585	601	1834	639	2333	600	712	606	1607	1374	1472	1798	2185	2108	3655	5150	1571	2399	2511	2648	2535	2941	4129	3718	2022	1950	1954	2591	2615	3116	2990	2786	1686		7.8125		0.928608		0.860568		0.291564
	0	485	1356	603	1465	638	1294	596	1221	496	1231	549	1215	573	1297	484	1410	1271	1225	1223	1275	1283	1428	1476	1448	1897	1902	2106	1977	2128	1907	1858	1850	1781	1833	1842	1767	1847	1934	1886	1738		0		0.907817		0.829352		1.00232
8		GST-A1 subCD3 WT								GST-A1 subCD3 D560N								GST-A1 subCD3 K524M E525Q E498Q								GST-A1 subCD3 K524M E525Q								GST-A1 subCD3 K524E E525R										GST-A1 subCD3 D560N
		500	250	125	62.5	31.25	15.625	7.8125	0	500	250	125	62.5	31.25	15.625	7.8125	0	500	250	125	62.5	31.25	15.625	7.8125	0	500	250	125	62.5	31.25	15.625	7.8125	0	500	250	125	62.5	31.25	15.625	7.8125	0			500	250	125	62.5	31.25	15.625
His-FGF2	500	10903	12814	11910	9976	10256	7255	5557	1843	9386	9746	9853	7987	6602	5392	4189	2015	17101	908	19687	18355	13455	12461	8719	2262	17540	20160	20318	18069	15329	12018	6588	1666	18017	19109	18275	16554	13779	10725	6245	1657		500	0.860864	0.760574	0.827288	0.800621	0.643721	0.743212
	250	11286	12370	11775	10739	10094	8194	5848	1770	8945	9340	8294	7539	6314	4956	3678	1534	12351	15400	15845	14643	12021	9647	7416	1968	13648	15179	15027	14350	12085	9308	6675	1813	17010	15776	16136	14575	11499	8789	6250	1772		250	0.792575	0.755053	0.704374	0.702021	0.62552	0.604833
	125	17157	19108	17620	16214	11906	10005	6874	1631	12833	11835	11861	9677	7941	5668	3591	1730	15167	19160	19522	17785	12746	11851	8979	1837	15961	16991	15807	14646	12203	10012	7389	1862	17676	18450	15643	14158	12471	9761	8460	1862		125	0.747975	0.619374	0.673156	0.59683	0.666975	0.566517
	62.5	22187	27715	29332	27087	15529	16924	9875	1929	20680	22541	20247	19694	14008	9112	4506	1830	13714	23532	28139	29179	18282	21103	15351	1776	25239	26207	27020	24251	18727	16575	10951	2137	26134	29122	28542	25935	20721	17447	12571	2128		62.5	0.932077	0.813314	0.69027	0.727065	0.902054	0.538407
	31.25	628	24694	690	33618	792	16978	727	1759	760	21281	741	25636	842	11184	739	1864	5239	18783	26219	29379	17502	27009	22175	1818	21664	25613	29582	25594	14846	11987	13024	2380	22543	26233	31860	30670	28920	25198	2484	2217		31.25		0.861788		0.762568		0.658735
	15.625	526	6412	597	21810	698	14498	643	1770	630	7402	682	19727	658	11131	700	1747	2122	3663	8911	15674	10923	26616	24203	2082	8469	13084	20163	19474	18754	23457	19594	2713	8322	11613	14717	21188	23554	20261	4120	2393		15.625		1.1544		0.904493		0.767761
	7.8125	432	1943	569	2266	572	2219	582	1610	541	1727	578	2203	619	720	598	1638	1549	1617	1899	2015	1987	3048	4064	1553	3141	3229	3264	3288	3546	4307	3885	2819	2729	2765	3193	3163	3549	3583	3228	2837		7.8125		0.888832		0.972198		0.32447
	0	453	1535	550	1702	617	1595	566	1548	537	1509	624	1579	637	1730	614	1589	1588	1414	1488	1549	1612	1680	1748	1529	3323	3279	3585	3334	3283	3272	3281	3249	3168	3152	3054	3070	3247	3081	3059	3124		0		0.983062		0.927732		1.08464
9		GST-A1 subCD3 WT								GST-A1 subCD3 D560N								GST-A1 subCD3 K524M E525Q E498Q								GST-A1 subCD3 K524M E525Q								GST-A1 subCD3 K524E E525R										GST-A1 subCD3 D560N
		500	250	125	62.5	31.25	15.625	7.8125	0	500	250	125	62.5	31.25	15.625	7.8125	0	500	250	125	62.5	31.25	15.625	7.8125	0	500	250	125	62.5	31.25	15.625	7.8125	0	500	250	125	62.5	31.25	15.625	7.8125	0			500	250	125	62.5	31.25	15.625
His-FGF2	500	11149	13077	12070	10162	10242	7270	5823	2343	9478	9965	9528	8120	6485	5344	4302	2402	15959	1330	18053	16957	12611	11558	8494	2542	18653	21200	20675	18525	15486	11953	6269	1106	19080	19358	18059	16230	13074	10148	5680	1083		500	0.850121	0.762025	0.789395	0.799055	0.633177	0.735076
	250	11055	12667	11857	10599	9920	7994	5661	1916	8853	9374	8188	7442	6043	4815	3499	1597	11937	14920	14440	13757	10962	8964	6877	2302	14271	15969	15471	14673	12346	9023	6380	1032	17664	16254	16795	14740	11031	8228	5722	1047		250	0.800814	0.740033	0.690563	0.702142	0.609173	0.602327
	125	17179	18575	17163	15596	11470	9807	6556	1667	12500	11320	11454	9408	7516	5567	3454	1694	13947	17681	17771	16546	11440	10287	7875	1752	18152	18864	17680	15922	12613	10130	7102	1195	19365	19891	17179	15221	12673	9620	7905	1163		125	0.727633	0.609421	0.667366	0.603232	0.655275	0.567656
	62.5	22144	27387	28990	26526	15236	16323	9473	1867	19887	22066	19425	18857	13741	8620	4037	1525	12654	21547	25845	26420	16813	18254	13633	1545	28839	29636	30887	27205	20746	17785	11252	1110	29199	33058	31903	28038	22419	18227	12622	1312		62.5	0.898076	0.805711	0.670059	0.710887	0.901877	0.528089
	31.25	405	23825	442	32823	464	16537	488	1408	445	20177	457	24119	615	9999	428	1419	4334	16871	24014	26773	15688	24182	19578	1641	24331	29394	33266	28817	15950	12126	13521	1301	24246	29386	35913	34096	31961	26852	1571	1169		31.25		0.846884		0.73482		0.604644
	15.625	349	5833	445	21016	429	13805	403	1396	401	6563	389	18133	422	10231	377	1303	1543	3059	7532	13788	9734	23543	20986	1291	8652	13823	21818	21143	20146	25516	20815	1338	8459	11282	15162	23208	25063	20246	3249	1251		15.625		1.12515		0.862819		0.741108
	7.8125	341	1633	391	1870	407	1671	454	1298	421	1347	402	1670	691	398	368	1186	1120	1140	1290	1403	1557	2389	3115	1203	1920	2000	1778	1699	1987	2972	2690	1202	1220	1251	1730	1724	2186	2061	1933	1167		7.8125		0.824862		0.893048		0.238181
	0	350	1148	411	1197	353	1026	363	996	358	987	358	945	460	973	374	938	939	932	965	887	951	970	953	924	1743	1307	1466	1256	1280	1017	987	1057	1036	1089	1045	926	1141	1214	1102	1424		0		0.859756		0.789474		0.948343
		GST-A1 subCD3 WT								GST-A1 subCD3 D560N								GST-A1 subCD3 K524M E525Q E498Q								GST-A1 subCD3 K524M E525Q								GST-A1 subCD3 K524E E525R										GST-A1 subCD3 D560N
		500	250	125	62.5	31.25	15.625	7.8125	0	500	250	125	62.5	31.25	15.625	7.8125	0	500	250	125	62.5	31.25	15.625	7.8125	0	500	250	125	62.5	31.25	15.625	7.8125	0	500	250	125	62.5	31.25	15.625	7.8125	0			500	250	125	62.5	31.25	15.625
	500	26538.7	33945.4	34380.4	31806	28539.6	23084.3	10916.9	2018.67	15113.4	17784.6	18033.1	16284.6	14232.8	8410.11	5202.33	2202.89	20209.6	21874.1	30866	27620.6	26064.8	21072.8	14558.3	2603.67	33496.6	41310.3	43621.6	39140.7	36517.7	25304.4	13518.9	1179.78	37343.2	40055.7	38460.7	35749.4	32633	23928.4	12844.8	1194.78		500	0.675747	0.621068	0.645549	0.637389	0.519448	0.499322
	250	20468	32253.9	33080.1	30200.1	33631.4	22785.2	12188.8	1866.22	18362.3	19689.7	20670.4	20336	16062.3	10689.1	5537.22	1568.78	20062	26666.1	30252	30282.3	31811.4	26627.6	17949.1	2043.22	27788	35891.8	36329.2	36465	34601.6	26651.3	18561.9	1360.11	35924.4	38286.4	38387.2	35823.7	32737.2	25967.1	18368.1	1510.78		250	0.824191	0.636845	0.63524	0.662737	0.478685	0.478199
	125	26026.4	32840.6	36412.4	39307.7	37537.7	31623.9	17042	1771	21483.8	23639	28658.7	27830.8	26249.1	16344.6	7446.44	1787	19435.3	26816.8	33796	34428.2	36549.2	32758.1	29829.3	1750.89	32058.7	37775.2	39310.7	39781.3	40849.3	46578.3	12856.2	1602.56	38480.9	39391	38750.6	37297.7	37015.9	34720.7	28156	1566.22		125	0.742311	0.637304	0.698336	0.610342	0.58678	0.486167
	62.5	27433.9	38973.9	49218.7	51274.2	48963.8	42997.9	26464.8	2076.78	25065.7	34415.2	38956.1	41538.3	38360.2	23882.8	9995.67	1846.78	13549.9	28206	38811.6	40089.4	44778	43834.2	39928.6	1948.56	35993.3	44464.6	48641.9	48157.1	51741	49157.3	42133.2	1750.11	43412.6	47377	49626	48205.8	49954.4	47397.2	43099.6	1731.33		62.5	0.838594	0.786423	0.693154	0.72164	0.731949	0.476482
	31.25	4199.67	25808.6	15565.3	46251.8	28484.6	35121.2	12429.1	1796.11	3388.44	19069	13710	27956.3	19580.3	17913.4	3831.11	1797.89	4443.89	14744.7	23376.9	29424.9	30156.2	29470.2	36791	2150	15849.1	30343.1	32328	35039.8	31835.8	37943.6	29395.2	1941.89	22624.8	29959.2	36684.4	40259.2	44015.9	44845.2	29202.3	1719.67		31.25	0.783147	0.706421	0.833023	0.59985	0.699376	0.527929
	15.625	1329.89	6119.78	2775.67	19949.1	4805	14587.9	3437.56	1763.33	1023.22	6303.44	1770.89	16144.4	3078.22	8697.33	1301	1770.56	1709.22	2961.22	6616	11815.1	9640.33	19669.3	20418	1930.22	6701.22	10845.9	16855.1	17452.8	18048.2	22856.8	19475.6	1942.33	6602	9216.56	12196.8	17603.6	22680.7	18917.6	7977.78	1757.78		15.625	0.790547	0.96143	0.713262	0.759808	0.75026	0.597068
	7.8125	737.111	1678.67	1012.22	2211.67	1245.44	2186.78	1079.56	1546.78	755	1502.78	861.556	1888.33	1117.56	991.667	934.556	1449.11	1170.33	1881.22	1548	1722	1790.22	2625.11	3299.89	1659.89	1765.78	1890.89	2014.78	1961.78	2356	2939	2765.44	1799.22	1558	1588.56	1969	2002.67	2403.44	2435.22	2202	1616.11		7.8125	0.973487	0.899072	0.838491	0.854879	0.873505	0.441332
	0	497.444	1044.56	550.111	1051.11	528.333	973.778	521.444	940.444	535.667	953.333	660.333	935.778	588.778	955.667	539.111	994.222	933.556	913.222	908.333	893.667	968	1046.11	1078.44	1053.67	1447.11	1386.22	1523.89	1353.89	1405.89	1320.22	1292.67	1302.78	1326.67	1301.44	1279.22	1244.89	1333.67	1475.78	1294.78	1359.89		0	1.09894	0.931013	1.36678	0.923866	1.16161	0.970646
		GST-A1 subCD3 WT								GST-A1 subCD3 D560N								GST-A1 subCD3 K524M E525Q E498Q								GST-A1 subCD3 K524M E525Q								GST-A1 subCD3 K524E E525R
	500	0.660599	0.844968	0.855796	0.791713	0.710405	0.574614	0.271743	0.0502486	0.376203	0.442692	0.448879	0.405354	0.354282	0.209344	0.129496	0.0548342	0.503055	0.544489	0.768315	0.68753	0.648803	0.524543	0.362385	0.0648103	0.833795	1.02829	1.08583	0.974288	0.908996	0.629877	0.336512	0.029367	0.929546	0.997064	0.957361	0.889873	0.812299	0.595626	0.319732	0.0297403
	250	0.509488	0.802862	0.823428	0.75174	0.837152	0.567169	0.303402	0.0464539	0.457074	0.490114	0.514528	0.506203	0.399823	0.266073	0.137832	0.0390499	0.499382	0.663772	0.753031	0.753786	0.791849	0.662812	0.446788	0.0508598	0.691698	0.893416	0.904305	0.907685	0.8613	0.663404	0.462042	0.0338558	0.894229	0.953024	0.955533	0.891721	0.814893	0.646372	0.457218	0.0376062
	125	0.647849	0.817465	0.906377	0.978444	0.934386	0.78718	0.424209	0.0440836	0.534773	0.588421	0.71337	0.692762	0.653392	0.406848	0.185357	0.0444819	0.483783	0.667522	0.841248	0.856986	0.909781	0.815413	0.74251	0.043583	0.798003	0.940299	0.978519	0.990235	1.01682	1.15943	0.320016	0.0398907	0.957864	0.980519	0.964577	0.928412	0.921398	0.864265	0.700858	0.0389863
	62.5	0.682883	0.970136	1.22515	1.27632	1.2188	1.0703	0.65876	0.051695	0.623933	0.856662	0.969694	1.03397	0.954861	0.594489	0.248812	0.0459699	0.337283	0.702102	0.966095	0.997904	1.11461	1.09112	0.9939	0.0485033	0.895944	1.10681	1.21079	1.19872	1.28793	1.22362	1.04878	0.0435637	1.08062	1.17931	1.23529	1.19994	1.24346	1.17981	1.07283	0.0430963
	31.25	0.104538	0.642425	0.387452	1.1513	0.709036	0.874236	0.309385	0.0447087	0.084345	0.474665	0.341269	0.695888	0.487393	0.445901	0.0953638	0.044753	0.110617	0.367024	0.581896	0.732443	0.750647	0.733571	0.9158	0.0535177	0.394515	0.755299	0.804707	0.872208	0.792455	0.944489	0.731704	0.0483374	0.563175	0.745743	0.913147	1.00213	1.09564	1.11629	0.726903	0.0428059
	15.625	0.0331035	0.152333	0.0690918	0.496572	0.119606	0.363121	0.0855675	0.0438928	0.02547	0.156905	0.0440809	0.401867	0.076623	0.216494	0.0323844	0.0440726	0.0425459	0.0737106	0.164685	0.294101	0.239967	0.489608	0.508244	0.048047	0.166806	0.269975	0.419557	0.434434	0.449255	0.56895	0.484785	0.0483485	0.164337	0.229418	0.303602	0.438187	0.564566	0.470895	0.198582	0.0437545
	7.8125	0.0183481	0.0417853	0.0251962	0.0550527	0.0310015	0.0544332	0.0268722	0.0385023	0.0187934	0.0374071	0.0214458	0.0470043	0.0278181	0.0246845	0.0232629	0.0360712	0.0291319	0.0468273	0.0385327	0.0428639	0.0445621	0.0653441	0.0821407	0.0413179	0.0439537	0.0470679	0.0501517	0.0488325	0.0586454	0.0731574	0.0688373	0.0447862	0.0387817	0.0395422	0.0490123	0.0498503	0.0598264	0.0606174	0.0548121	0.0402282
	0	0.0123824	0.026001	0.0136933	0.0261642	0.0131512	0.0242392	0.0129798	0.0234095	0.0133338	0.0237303	0.016437	0.0232933	0.0146558	0.0237884	0.0134195	0.0247481	0.023238	0.0227319	0.0226102	0.0222451	0.0240954	0.0260397	0.0268446	0.0262278	0.0360214	0.0345058	0.0379326	0.0337009	0.0349953	0.0328629	0.032177	0.0324287	0.0330233	0.0323955	0.0318423	0.0309877	0.0331976	0.036735	0.0322295	0.0338503
		Heat Map Averaging (panel A)																																									Statistical Analysis (panel B)
[truncated: 39 more columns]

## Sheet: Fig.8
Panel A														Panel A										Panel A										Panel A										Panel A
Exp. 1	FGF2(wt)-GFP Cell line	surface area	mean intensity	particles	intensity	particles/area	(particles/area)/intensity	Normalized values						FGF2(K54E)-GFP Cell line	surface area	mean intensity	particles	intensity	particles/area	(particles/area)/intensity	Normalized values			FGF2(K60E)-GFP Cell line	surface area	mean intensity	particles	intensity	particles/area	(particles/area)/intensity	Normalized values			FGF2(K54/60E)-GFP Cell line	surface area	mean intensity	particles	intensity	particles/area	(particles/area)/intensity	Normalized values			GFP Cell line	surface area	mean intensity	particles	intensity	particles/area
	1	172032	15789605	155	3.84512e+06	0.000900995	2.34322e-10	0.911363			background intensity			1	340531	15437782	50	3.49329e+06	0.00014683	4.20318e-11	0.163477			1	379136	15528685	323	3.5842e+06	0.000851937	2.37693e-10	0.924472			1	422374	16664702	325	4.72021e+06	0.00076946	1.63014e-10	0.63402			1	204160	17536249	127	5.59176e+06	0.000622061
	2	210970	16286499	198	4.34201e+06	0.000938522	2.16149e-10	0.840682			12750439			2	230042	16469287	152	4.5248e+06	0.000660749	1.46028e-10	0.567957			2	244224	15682754	48	3.73827e+06	0.000196541	5.25754e-11	0.204485			2	425242	16696591	5	4.7521e+06	1.1758e-05	2.47428e-12	0.00962335			2	116454	18912094	26	6.96761e+06	0.000223264
	3	155110	17366648	210	5.42216e+06	0.00135388	2.49693e-10	0.971148			9681039			3	182298	16503612	55	4.55912e+06	0.000301704	6.61758e-11	0.257382			3	480179	16411809	114	4.46732e+06	0.000237411	5.3144e-11	0.206696			3	513510	17117133	342	5.17264e+06	0.000666005	1.28755e-10	0.500775			3	331443	20726386	89	8.7819e+06	0.000268523
	4	426061	18238995	514	6.29451e+06	0.0012064	1.91659e-10	0.745432			10358461			4	190566	17021931	157	5.07744e+06	0.000823862	1.62259e-10	0.631084			4	204672	16832837	141	4.88835e+06	0.000688907	1.40928e-10	0.548121			4	316928	17432352	79	5.48786e+06	0.000249268	4.54217e-11	0.176661			4	419456	20849244	201	8.90476e+06	0.000479192
	5	190541	18353011	553	6.40852e+06	0.00290226	4.52875e-10	1.7614			11590166			5	271770	17804644	189	5.86016e+06	0.000695441	1.18673e-10	0.461561			5	356198	17155461	431	5.21097e+06	0.00121	2.32203e-10	0.90312			5	256410	17493146	95	5.54866e+06	0.0003705	6.6773e-11	0.259704			5	573466	21114273	103	9.16978e+06	0.00017961
	6	339738	18506210	427	6.56172e+06	0.00125685	1.91543e-10	0.744979			9943872			6	253901	17964368	426	6.01988e+06	0.00167782	2.78713e-10	1.08402			6	325683	17436378	144	5.49189e+06	0.000442148	8.05092e-11	0.313129			6	585626	18029759	346	6.08527e+06	0.000590821	9.70903e-11	0.377619			6	302490	21518426	44	9.57394e+06	0.000145459
	7	344960	18712666	165	6.76818e+06	0.000478316	7.06714e-11	0.274866			12682944			7	206643	18207235	155	6.26275e+06	0.000750086	1.19769e-10	0.465827			7	463360	18098956	332	6.15447e+06	0.000716506	1.1642e-10	0.452801			7	350976	18597633	157	6.65314e+06	0.000447324	6.7235e-11	0.261501			7	230016	22389431	85	1.04449e+07	0.00036954
	8	463309	18950103	358	7.00561e+06	0.000772702	1.10298e-10	0.428987			9798054			8	282342	18232133	152	6.28764e+06	0.000538354	8.5621e-11	0.333011			8	210714	18842889	239	6.8984e+06	0.00113424	1.64421e-10	0.639491			8	331238	18756917	470	6.81243e+06	0.00141892	2.08284e-10	0.810091			8	338970	22843486	138	1.0899e+07	0.000407116
	9	350387	19312567	668	7.36808e+06	0.00190646	2.58746e-10	1.00636			11183459			9	144870	18492687	61	6.5482e+06	0.000421067	6.43028e-11	0.250097			9	171034	18929108	211	6.98462e+06	0.00123367	1.76627e-10	0.686966			9	309427	18904799	491	6.96031e+06	0.0015868	2.27979e-10	0.886692			9	315776	22867121	322	1.09226e+07	0.00101971
	10	340557	19325303	418	7.38081e+06	0.0012274	1.66296e-10	0.646786			14482589			10	339226	18577673	128	6.63318e+06	0.00037733	5.68851e-11	0.221247			10	290074	18942091	274	6.9976e+06	0.000944587	1.34987e-10	0.525014			10	378240	18916432	105	6.97194e+06	0.000277602	3.9817e-11	0.154863			10	278272	23456640	310	1.15122e+07	0.00111402
	11	328883	19450437	534	7.50595e+06	0.00162368	2.16319e-10	0.841342			14351611			11	237645	18726814	203	6.78233e+06	0.000854215	1.25947e-10	0.489854			11	193664	19216098	472	7.27161e+06	0.00243721	3.35168e-10	1.30359			11	1316608	19427091	1064	7.4826e+06	0.000808137	1.08002e-10	0.420059			11	326323	23475220	249	1.15307e+07	0.000763048
	12	562816	19621939	832	7.67745e+06	0.00147828	1.92548e-10	0.74889			13166099			12	291174	18770942	464	6.82645e+06	0.00159355	2.33437e-10	0.907922			12	401280	19272012	192	7.32752e+06	0.000478469	6.52975e-11	0.253966			12	300826	19689940	290	7.74545e+06	0.000964012	1.24462e-10	0.484077			12	225101	23490031	134	1.15455e+07	0.000595288
	13	155955	19743966	121	7.79948e+06	0.000775865	9.94765e-11	0.3869			12993242			13	285875	19570541	196	7.62605e+06	0.000685614	8.99042e-11	0.34967			13	275942	19550595	452	7.60611e+06	0.00163803	2.15357e-10	0.8376			13	605158	19741854	490	7.79737e+06	0.000809706	1.03844e-10	0.403885			13	186394	23572115	115	1.16276e+07	0.000616973
	14	191539	20067279	191	8.12279e+06	0.000997186	1.22764e-10	0.477473			11303816			14	216166	19860193	159	7.9157e+06	0.000735546	9.29223e-11	0.361409			14	346829	19646909	449	7.70242e+06	0.00129459	1.68075e-10	0.653705			14	399181	19926821	149	7.98233e+06	0.000373264	4.67613e-11	0.181872			14	446336	24363217	375	1.24187e+07	0.000840174
	15	306304	20581686	694	8.6372e+06	0.00226572	2.62322e-10	1.02026			12610772			15	346957	20323711	361	8.37922e+06	0.00104047	1.24173e-10	0.482954			15	429261	19678027	470	7.73354e+06	0.0010949	1.41579e-10	0.550651			15	402611	20318730	66	8.37424e+06	0.00016393	1.95755e-11	0.0761362			15	206285	24630150	354	1.26857e+07	0.00171607
	16	359782	20687122	486	8.74263e+06	0.00135082	1.54509e-10	0.600942			11757977			16	337741	20459530	322	8.51504e+06	0.000953393	1.11966e-10	0.435475			16	360704	19823618	400	7.87913e+06	0.00110894	1.40744e-10	0.547405			16	301645	20487314	216	8.54283e+06	0.000716074	8.38216e-11	0.326013			16	283059	24768511	140	1.2824e+07	0.000494597
	17	302720	20793469	453	8.84898e+06	0.00149643	1.69108e-10	0.657722			13035238			17	110310	20464342	102	8.51985e+06	0.000924667	1.08531e-10	0.422116			17	258458	19918605	481	7.97412e+06	0.00186104	2.33385e-10	0.907718			17	503219	20570661	358	8.62617e+06	0.00071142	8.24723e-11	0.320764			17	264294	26114483	80	1.417e+07	0.000302693
	18	321690	20908701	551	8.96421e+06	0.00171283	1.91074e-10	0.743156			12349552			18	221312	20796223	529	8.85173e+06	0.00239029	2.70036e-10	1.05027			18	228301	19960541	457	8.01605e+06	0.00200174	2.49717e-10	0.971239			18	250266	20681719	589	8.73723e+06	0.0023535	2.69364e-10	1.04765			18	355610	26315589	203	1.43711e+07	0.00057085
	19	395008	21041232	840	9.09674e+06	0.00212654	2.33769e-10	0.909213			10961467			19	439373	21295039	766	9.35055e+06	0.00174339	1.86448e-10	0.725164			19	278528	20111268	158	8.16678e+06	0.000567268	6.94604e-11	0.270157			19	289434	21329098	437	9.38461e+06	0.00150984	1.60885e-10	0.62574			19	408371	26618733	834	1.46742e+07	0.00204226
	20	258867	21044746	510	9.10026e+06	0.00197012	2.16491e-10	0.842012						20	375603	21982000	713	1.00375e+07	0.00189828	1.89119e-10	0.735551			20	178944	20242329	239	8.29784e+06	0.00133561	1.60959e-10	0.626028			20	349875	21420548	830	9.47606e+06	0.00237228	2.50344e-10	0.973679			20	210406	27792385	264	1.58479e+07	0.00125472
	21	376832	21125457	518	9.18097e+06	0.00137462	1.49725e-10	0.582333						21	403328	22058208	793	1.01137e+07	0.00196614	1.94403e-10	0.756105			21	251085	20591870	400	8.64738e+06	0.00159309	1.84228e-10	0.716528			21	326554	21735403	344	9.79091e+06	0.00105342	1.07592e-10	0.418464			21	434253	27950963	661	1.60065e+07	0.00152215
	22	316058	21241277	733	9.29679e+06	0.00231919	2.49462e-10	0.970247						22	314445	22061578	1497	1.01171e+07	0.00476077	4.70567e-10	1.83021			22	272640	20728803	562	8.78431e+06	0.00206133	2.3466e-10	0.912677			22	249728	21738166	618	9.79368e+06	0.00247469	2.52683e-10	0.982774			22	289587	28616078	182	1.66716e+07	0.000628481
	23	1035904	21288263	1405	9.34377e+06	0.0013563	1.45156e-10	0.564563						23	184960	22694950	477	1.07505e+07	0.00257894	2.39891e-10	0.933022			23	512845	21236349	269	9.29186e+06	0.000524525	5.64499e-11	0.219554			23	306074	21896634	814	9.95215e+06	0.00265949	2.67228e-10	1.03934			23	343706	28617461	487	1.6673e+07	0.00141691
	24	301414	21599962	680	9.65547e+06	0.00225603	2.33653e-10	0.908762						24	511130	23010309	702	1.10658e+07	0.00137343	1.24114e-10	0.482726			24	440294	21496361	584	9.55187e+06	0.00132639	1.38861e-10	0.540082			24	606874	21945702	1074	1.00012e+07	0.00176972	1.76951e-10	0.688226			24	282675	29389213	947	1.74447e+07	0.00335014
	25	261530	21696589	881	9.7521e+06	0.00336864	3.45427e-10	1.34349						25	376525	23079532	1599	1.1135e+07	0.00424673	3.81384e-10	1.48334			25	232013	21612209	665	9.66772e+06	0.00286622	2.96473e-10	1.15309			25	377472	22600774	508	1.06563e+07	0.0013458	1.26291e-10	0.491192			25	209997	29736997	498	1.77925e+07	0.00237146
	26	587162	21886028	1238	9.94154e+06	0.00210845	2.12085e-10	0.824873						26	195354	23352613	398	1.14081e+07	0.00203733	1.78586e-10	0.694584			26	607590	21838957	876	9.89447e+06	0.00144176	1.45714e-10	0.566734			26	397696	22679968	224	1.07355e+07	0.000563244	5.24657e-11	0.204058			26	422554	30433165	774	1.84887e+07	0.00183172
	27	401997	22457429	973	1.05129e+07	0.00242042	2.30232e-10	0.895456						27	356838	23644346	266	1.16999e+07	0.000745436	6.37133e-11	0.247804			27	455142	22084622	515	1.01401e+07	0.00113151	1.11588e-10	0.434005			27	339354	22773607	507	1.08291e+07	0.00149402	1.37963e-10	0.536587			27	189491	31393913	803	1.94494e+07	0.00423767
	28	199680	22664017	702	1.07195e+07	0.00351563	3.27965e-10	1.27557						28	396646	24450260	833	1.25058e+07	0.00210011	1.67931e-10	0.653145			28	149862	22129256	585	1.01848e+07	0.00390359	3.83277e-10	1.4907			28	395571	22915725	401	1.09712e+07	0.00101372	9.23984e-11	0.359371			28	172314	31512291	434	1.95678e+07	0.00251866
	29	299494	22760966	842	1.08165e+07	0.00281141	2.59919e-10	1.01092						29	93747	24482812	208	1.25383e+07	0.00221874	1.76956e-10	0.688248			29	239974	22212160	365	1.02677e+07	0.001521	1.48135e-10	0.576149			29	230451	23016988	127	1.10725e+07	0.000551093	4.97714e-11	0.193579
	30	139264	22811866	631	1.08674e+07	0.00453096	4.16932e-10	1.6216						30	478822	24916996	1528	1.29725e+07	0.00319116	2.45994e-10	0.956761			30	404966	23009036	601	1.10645e+07	0.00148408	1.34129e-10	0.521676			30	276915	23629447	145	1.1685e+07	0.000523626	4.4812e-11	0.17429
	31	308915	23122639	707	1.11782e+07	0.00228866	2.04744e-10	0.796322						31	570982	25546346	895	1.36019e+07	0.00156747	1.1524e-10	0.448209			31	454221	23775522	655	1.1831e+07	0.00144203	1.21885e-10	0.474056			31	768026	24926014	2087	1.29815e+07	0.00271736	2.09325e-10	0.81414
	32	314957	23299666	723	1.13552e+07	0.00229555	2.02159e-10	0.786269						32	337382	25974459	770	1.403e+07	0.00228228	1.62672e-10	0.632689			32	356557	24089221	522	1.21447e+07	0.001464	1.20546e-10	0.468848			32	257050	25247461	150	1.3303e+07	0.000583544	4.38657e-11	0.17061
	33	166195	24067680	362	1.21232e+07	0.00217816	1.79669e-10	0.698798						33	218573	26611730	562	1.46672e+07	0.00257122	1.75304e-10	0.68182			33	196198	24667647	454	1.27232e+07	0.00231399	1.81872e-10	0.707367			33	305971	25790137	311	1.38456e+07	0.00101644	7.3412e-11	0.285526
	34	115584	24213495	271	1.2269e+07	0.00234462	1.91101e-10	0.743259						34	296371	26891861	1793	1.49474e+07	0.00604985	4.04743e-10	1.57419			34	222362	24811487	697	1.2867e+07	0.00313453	2.4361e-10	0.947487			34	338944	26319660	619	1.43752e+07	0.00182626	1.27043e-10	0.494115
	35	185062	24222396	867	1.22779e+07	0.00468492	3.81573e-10	1.48407						35	227149	27621371	1113	1.56769e+07	0.00489987	3.12554e-10	1.21563			35	398541	24863900	752	1.29194e+07	0.00188688	1.4605e-10	0.568042			35	360602	26378737	818	1.44342e+07	0.00226843	1.57156e-10	0.611236
	36	833306	24742882	2841	1.27984e+07	0.00340931	2.66386e-10	1.03607						36	414925	28183925	2043	1.62394e+07	0.00492378	3.03199e-10	1.17925			36	208768	24914737	476	1.29702e+07	0.00228004	1.7579e-10	0.683712			36	227149	26764083	241	1.48196e+07	0.00106098	7.15929e-11	0.278451
	37	364467	25700271	2069	1.37558e+07	0.00567678	4.12683e-10	1.60507						37	247526	28741365	1307	1.67969e+07	0.00528025	3.14359e-10	1.22266			37	233984	25108981	594	1.31645e+07	0.00253864	1.9284e-10	0.750023			37	545613	27736385	1701	1.57919e+07	0.00311759	1.97417e-10	0.767827
	38	265011	25946334	1027	1.40018e+07	0.00387531	2.76771e-10	1.07646						38	272179	30019210	1755	1.80747e+07	0.00644796	3.56739e-10	1.38749			38	454195	25513387	946	1.35689e+07	0.00208281	1.53499e-10	0.597011			38	820838	29354578	4185	1.74101e+07	0.00509845	2.92844e-10	1.13898
	39	154138	27348067	1099	1.54036e+07	0.00712997	4.62878e-10	1.8003						39	357939	31128549	2449	1.91841e+07	0.00684195	3.56648e-10	1.38713			39	351642	25573940	944	1.36295e+07	0.00268455	1.96967e-10	0.766075			39	262707	30312342	759	1.83679e+07	0.00288915	1.57294e-10	0.611773
	40	122496	28980542	1010	1.70361e+07	0.00824517	4.83983e-10	1.88239																40	358861	25607835	940	1.36633e+07	0.0026194	1.9171e-10	0.745629			40	297216	30729747	1067	1.87853e+07	0.00358998	1.91106e-10	0.743282
	41	155315	29357630	1320	1.74131e+07	0.00849886	4.88071e-10	1.89829																41	257792	26361480	1191	1.4417e+07	0.00462	3.20455e-10	1.24637			41	295014	31030978	1218	1.90865e+07	0.00412862	2.16311e-10	0.841312
	42	161664	29389454	1065	1.7445e+07	0.00658774	3.7763e-10	1.46874																42	444416	26677679	1373	1.47332e+07	0.00308945	2.09693e-10	0.815572
	43	874650	30713943	6051	1.87695e+07	0.0069182	3.68588e-10	1.43357																43	333338	27473388	1003	1.55289e+07	0.00300896	1.93765e-10	0.753622
	44	752077	30757412	5624	1.88129e+07	0.00747796	3.9749e-10	1.54598			1.19445e+07													44	415488	29559093	1501	1.76146e+07	0.00361262	2.05092e-10	0.797678
	45	212992	31733587	1286	1.97891e+07	0.00603779	3.05107e-10	1.18667																45	240870	29759946	1347	1.78155e+07	0.00559223	3.13898e-10	1.22086
																								46	248550	29890724	1097	1.79462e+07	0.0044136	2.45935e-10	0.956528
																								47	383846	30713950	1726	1.87695e+07	0.00449659	2.3957e-10	0.931773
							2.57112e-10	1												1.90204e-10	0.739771									1.79914e-10	0.699749									1.3029e-10	0.506745
Exp. 2	FGF2(wt)-GFP Cell line	surface area	mean intensity	particles	intensity	particles/area	(particles/area)/intensity	Normalized values						FGF2(K54E)-GFP Cell line	surface area	mean intensity	particles	intensity	particles/area	(particles/area)/intensity	Normalized values			FGF2(K60E)-GFP Cell line	surface area	mean intensity	particles	intensity	particles/area	(particles/area)/intensity	Normalized values			FGF2(K54/60E)-GFP Cell line	surface area	mean intensity	particles	intensity	particles/area	(particles/area)/intensity	Normalized values			GFP Cell line	surface area	mean intensity	particles	intensity	particles/area
	1	394880	15272226	932	3.98922e+06	0.00236021	5.91648e-10	2.2551			background intensity			1	295373	14459913	70	3.1769e+06	0.000236988	7.45973e-11	0.284332			1	186624	14020545	64	2.73753e+06	0.000342936	1.25272e-10	0.477481			1	340941	14412768	79	3.12976e+06	0.000231712	7.4035e-11	0.282189			1	389222	14713258	27	3.43025e+06	6.93692e-05
	2	563072	16230760	1773	4.94775e+06	0.0031488	6.3641e-10	2.42572			11449398			2	284134	16340066	511	5.05706e+06	0.00179845	3.55631e-10	1.35551			2	237286	14789304	134	3.50629e+06	0.000564719	1.61059e-10	0.613886			2	462950	15078783	74	3.79577e+06	0.000159844	4.21112e-11	0.160509			2	305331	16591463	28	5.30845e+06	9.17038e-05
	3	290176	16397135	931	5.11412e+06	0.0032084	6.2736e-10	2.39122			10883462			3	253850	16503146	119	5.22014e+06	0.000468781	8.98024e-11	0.342288			3	296960	15930850	188	4.64784e+06	0.000633082	1.3621e-10	0.519173			3	792294	15252543	175	3.96953e+06	0.000220878	5.56432e-11	0.212088			3	292787	16692540	37	5.40953e+06	0.000126372
	4	359040	17361396	1307	6.07839e+06	0.00364026	5.98886e-10	2.28269			11178993			4	240205	16514431	125	5.23142e+06	0.000520389	9.94737e-11	0.37915			4	223334	15947809	80	4.6648e+06	0.000358208	7.67896e-11	0.292688			4	244762	15256365	319	3.97335e+06	0.00130331	3.28012e-10	1.25024			4	337843	17878109	69	6.5951e+06	0.000204237
	5	360448	17371940	232	6.08893e+06	0.000643643	1.05707e-10	0.402909			10703675			5	365568	16593131	12	5.31012e+06	3.28256e-05	6.18171e-12	0.023562			5	177920	16198497	62	4.91549e+06	0.000348471	7.08925e-11	0.270211			5	247450	15659995	39	4.37698e+06	0.000157608	3.60083e-11	0.137248			5	310886	17890840	136	6.60783e+06	0.000437459
	6	230989	18279107	229	6.9961e+06	0.000991389	1.41706e-10	0.540121			12552779			6	379776	16623934	17	5.34092e+06	4.47632e-05	8.38118e-12	0.0319454			6	151168	16369936	328	5.08693e+06	0.00216977	4.26539e-10	1.62578			6	272077	15772380	332	4.48937e+06	0.00122024	2.71807e-10	1.03601			6	389120	18502935	87	7.21992e+06	0.000223581
	7	408013	18832004	477	7.54899e+06	0.00116908	1.54866e-10	0.59028			12614872			7	314470	16708291	170	5.42528e+06	0.000540592	9.96432e-11	0.379796			7	268877	16374994	174	5.09198e+06	0.000647136	1.27089e-10	0.484408			7	551373	15874367	362	4.59136e+06	0.000656543	1.42995e-10	0.545036			7	465792	18780270	345	7.49726e+06	0.000740674
	8	417331	19390593	433	8.10758e+06	0.00103755	1.27972e-10	0.487774			12352113			8	1295462	17037458	629	5.75445e+06	0.000485541	8.43767e-11	0.321607			8	250163	16465603	82	5.18259e+06	0.000327786	6.32476e-11	0.241072			8	308506	16136595	127	4.85358e+06	0.000411661	8.48159e-11	0.323281			8	345421	19361050	99	8.07804e+06	0.000286607
	9	338970	19497330	485	8.21432e+06	0.00143081	1.74184e-10	0.663914			11942056			9	189389	17771170	286	6.48816e+06	0.00151012	2.3275e-10	0.887141			9	352486	18638647	285	7.35564e+06	0.000808543	1.09922e-10	0.418973			9	452480	16603323	307	5.32031e+06	0.000678483	1.27527e-10	0.486077			9	263629	19875524	232	8.59251e+06	0.000880025
	10	255514	20123109	351	8.8401e+06	0.0013737	1.55394e-10	0.592295			12213525			10	218829	18026335	127	6.74332e+06	0.000580362	8.60646e-11	0.328041			10	199450	18672416	296	7.38941e+06	0.00148408	2.00839e-10	0.765511			10	143872	16685520	58	5.40251e+06	0.000403136	7.46202e-11	0.284419			10	299520	20316343	194	9.03333e+06	0.000647703
	11	326118	20237092	736	8.95408e+06	0.00225685	2.52047e-10	0.960694			12774528			11	455245	18209482	232	6.92647e+06	0.000509616	7.35751e-11	0.280436			11	142925	18994253	361	7.71124e+06	0.0025258	3.27548e-10	1.24847			11	247757	16781336	128	5.49833e+06	0.000516635	9.39623e-11	0.358143			11	221645	20482501	123	9.19949e+06	0.000554941
	12	257741	20273758	296	8.99075e+06	0.00114844	1.27736e-10	0.486873			11430928			12	290227	18220933	135	6.93792e+06	0.000465153	6.7045e-11	0.255546			12	133530	19005066	360	7.72206e+06	0.00269602	3.49133e-10	1.33074			12	255360	16833832	80	5.55082e+06	0.000313283	5.64391e-11	0.215121			12	220416	21483932	373	1.02009e+07	0.00169225
	13	364698	20370629	499	9.08762e+06	0.00136826	1.50563e-10	0.573879			10236785			13	710144	18297557	461	7.01455e+06	0.000649164	9.25454e-11	0.352743			13	160410	19216424	103	7.93341e+06	0.000642105	8.09367e-11	0.308495			13	470323	16891564	346	5.60855e+06	0.000735665	1.31168e-10	0.499956			13	375987	22722282	284	1.14393e+07	0.000755345
	14	349824	20448084	310	9.16507e+06	0.00088616	9.66888e-11	0.368535			10110301			14	261939	18421260	215	7.13825e+06	0.000820802	1.14986e-10	0.438278			14	212506	19429180	394	8.14617e+06	0.00185407	2.276e-10	0.86751			14	275174	16956571	151	5.67356e+06	0.000548744	9.67195e-11	0.368652			14	273613	22846947	172	1.15639e+07	0.000628625
	15	369024	20449370	651	9.16636e+06	0.00176411	1.92455e-10	0.733555			10036322			15	209766	18928565	204	7.64555e+06	0.000972512	1.272e-10	0.48483			15	237056	20180376	348	8.89737e+06	0.00146801	1.64994e-10	0.628883			15	217626	17652254	175	6.36924e+06	0.000804132	1.26252e-10	0.481219			15	304435	22916292	489	1.16333e+07	0.00160625
	16	291174	20690735	477	9.40772e+06	0.0016382	1.74133e-10	0.663719			10371706			16	203238	19152111	310	7.8691e+06	0.00152531	1.93835e-10	0.738813			16	262682	20371741	644	9.08873e+06	0.00245163	2.69744e-10	1.02815			16	267981	18002419	722	6.71941e+06	0.00269422	4.00961e-10	1.52829			16	230246	23394234	254	1.21112e+07	0.00110317
	17	233523	21359012	580	1.0076e+07	0.0024837	2.46496e-10	0.939535			11702153			17	317978	19216530	547	7.93352e+06	0.00172024	2.16832e-10	0.826471			17	274099	20698872	587	9.41586e+06	0.00214156	2.27442e-10	0.866909			17	247322	18562265	429	7.27925e+06	0.00173458	2.38291e-10	0.908261			17	240666	23442956	216	1.21599e+07	0.000897509
	18	242918	21416838	513	1.01338e+07	0.00211182	2.08393e-10	0.794305			13013903			18	336691	19338483	599	8.05547e+06	0.00177908	2.20854e-10	0.841797			18	200550	20821971	386	9.53896e+06	0.00192471	2.01773e-10	0.769071			18	151322	18665253	177	7.38224e+06	0.00116969	1.58447e-10	0.603929			18	267904	23527742	674	1.22447e+07	0.00251583
	19	464640	21737615	617	1.04546e+07	0.00132791	1.27017e-10	0.484132			11578076			19	179098	19474663	160	8.19165e+06	0.000893366	1.09058e-10	0.415682			19	155008	21350944	568	1.00679e+07	0.00366433	3.6396e-10	1.38726			19	249856	18786696	113	7.50369e+06	0.000452261	6.02718e-11	0.22973			19	302438	23881081	361	1.25981e+07	0.00119363
	20	197734	21841500	462	1.05585e+07	0.00233647	2.21288e-10	0.843455			9766392			20	257510	19926408	972	8.6434e+06	0.00377461	4.36705e-10	1.66453			20	172467	21450525	215	1.01675e+07	0.00124662	1.22608e-10	0.467327			20	242560	18891068	129	7.60806e+06	0.000531827	6.99031e-11	0.26644			20	181581	24052672	277	1.27697e+07	0.00152549
	21	255002	21843175	582	1.05602e+07	0.00228234	2.16127e-10	0.823781			11313816			21	233907	20090981	424	8.80797e+06	0.00181269	2.05801e-10	0.784422			21	170394	21575745	798	1.02927e+07	0.00468326	4.55007e-10	1.73429			21	207181	18950056	314	7.66705e+06	0.00151558	1.97675e-10	0.75345			21	215398	24307920	425	1.30249e+07	0.00197309
	22	378163	21894673	798	1.06117e+07	0.0021102	1.98857e-10	0.757955			11556608			22	260147	20285705	450	9.00269e+06	0.00172979	1.92142e-10	0.732359			22	355891	21628512	1390	1.03455e+07	0.00390569	3.77525e-10	1.43896			22	284083	19040052	517	7.75704e+06	0.00181989	2.34611e-10	0.894236			22	307635	24746124	382	1.34631e+07	0.00124173
	23	490291	21993979	1212	1.0711e+07	0.002472	2.30792e-10	0.879677			12405956			23	206310	20650844	732	9.36783e+06	0.00354806	3.78749e-10	1.44363			23	253645	22100251	1026	1.08172e+07	0.00404502	3.73942e-10	1.4253			23	366899	19077730	377	7.79472e+06	0.00102753	1.31824e-10	0.502455			23	206208	25504247	143	1.42212e+07	0.000693475
	24	422861	22638510	926	1.13555e+07	0.00218984	1.92844e-10	0.735039			11558166			24	256000	20733708	220	9.4507e+06	0.000859375	9.09324e-11	0.346595			24	233395	22148943	179	1.08659e+07	0.00076694	7.05821e-11	0.269028			24	313267	19090585	299	7.80757e+06	0.000954457	1.22248e-10	0.465954			24	423142	26471899	800	1.51889e+07	0.00189062
	25	213197	24766744	534	1.34837e+07	0.00250473	1.85759e-10	0.708032			10716068			25	248550	21046451	352	9.76344e+06	0.00141621	1.45053e-10	0.552878			25	157901	22396390	713	1.11134e+07	0.00451549	4.06311e-10	1.54868			25	432128	19201111	1067	7.9181e+06	0.00246918	3.11839e-10	1.1886			25	589210	29702345	969	1.84193e+07	0.00164457
	26	250240	25195086	823	1.39121e+07	0.00328884	2.36402e-10	0.901061			9605625			26	264883	22545988	878	1.1263e+07	0.00331467	2.94298e-10	1.12173			26	410112	22493331	981	1.12103e+07	0.00239203	2.13377e-10	0.813301			26	281267	19325493	211	8.04248e+06	0.000750177	9.32768e-11	0.35553			26	265242	30044653	451	1.87616e+07	0.00170033
	27	365645	25203102	1198	1.39201e+07	0.0032764	2.35372e-10	0.897136			9344326			27	135706	23049999	661	1.1767e+07	0.00487082	4.1394e-10	1.57776			27	183808	22618019	501	1.1335e+07	0.00272567	2.40465e-10	0.916546			27	252237	19341419	317	8.05841e+06	0.00125675	1.55956e-10	0.594435			27	180096	30913343	784	1.96303e+07	0.00435323
	28	333056	25267869	1061	1.39849e+07	0.00318565	2.27793e-10	0.868247			12799145			28	197248	23548649	736	1.22656e+07	0.00373134	3.04211e-10	1.15952			28	339405	22961172	756	1.16782e+07	0.00222743	1.90734e-10	0.726996			28	163584	19583435	157	8.30042e+06	0.000959752	1.15627e-10	0.440719			28	266829	35520705	1222	2.42377e+07	0.00457971
	29	397850	25347287	1526	1.40643e+07	0.00383562	2.7272e-10	1.03949			9712619			29	156288	23667188	390	1.23842e+07	0.00249539	2.01498e-10	0.768024			29	202394	22981125	304	1.16981e+07	0.00150202	1.28399e-10	0.489399			29	140698	19627597	199	8.34459e+06	0.00141438	1.69496e-10	0.646046			29	252160	35991042	1102	2.4708e+07	0.00437024
	30	262067	25474117	663	1.41911e+07	0.00252989	1.78273e-10	0.679498						30	254029	23898608	501	1.26156e+07	0.00197222	1.56332e-10	0.595867			30	447565	23438197	1652	1.21552e+07	0.00369108	3.03663e-10	1.15743			30	133581	19694391	250	8.41138e+06	0.00187152	2.22499e-10	0.848069
	31	414464	25598284	1379	1.43153e+07	0.00332719	2.32422e-10	0.885892						31	357197	24146829	846	1.28638e+07	0.00236844	1.84116e-10	0.701771			31	216704	23543020	220	1.226e+07	0.00101521	8.28066e-11	0.315623			31	261658	19701154	713	8.41814e+06	0.00272493	3.23697e-10	1.23379
	32	257382	25668874	630	1.43859e+07	0.00244772	1.70148e-10	0.648529						32	94822	24208127	193	1.29251e+07	0.00203539	1.57476e-10	0.600229			32	270618	24160788	1336	1.28778e+07	0.00493685	3.83362e-10	1.46121			32	328320	19841801	575	8.55879e+06	0.00175134	2.04625e-10	0.77994
	33	616346	26375286	2360	1.50923e+07	0.00382902	2.53707e-10	0.967021						33	209715	24589056	554	1.3306e+07	0.00264168	1.98532e-10	0.756718			33	220800	24177302	464	1.28943e+07	0.00210145	1.62975e-10	0.62119			33	236314	19844612	120	8.5616e+06	0.000507799	5.93112e-11	0.226068
	34	281677	27039003	795	1.5756e+07	0.00282238	1.79131e-10	0.682768						34	197555	24903600	821	1.36206e+07	0.0041558	3.05112e-10	1.16295			34	298112	24214341	1339	1.29313e+07	0.0044916	3.47342e-10	1.32392			34	226074	19897158	186	8.61415e+06	0.000822739	9.55103e-11	0.364043
	35	202061	27293887	777	1.60109e+07	0.00384537	2.40173e-10	0.915433						35	165530	25173046	597	1.389e+07	0.0036066	2.59654e-10	0.989686			35	292685	24506666	1290	1.32237e+07	0.00440747	3.33302e-10	1.2704			35	317850	20037669	273	8.75466e+06	0.000858896	9.81073e-11	0.373942
	36	265011	28064174	1354	1.67812e+07	0.00510922	3.04462e-10	1.16047						36	1706675	25414389	6061	1.41314e+07	0.00355135	2.5131e-10	0.957882			36	200064	24521463	1024	1.32385e+07	0.00511836	3.86628e-10	1.47366			36	569702	20104773	782	8.82176e+06	0.00137265	1.55598e-10	0.593071
	37	292301	28684195	1314	1.74012e+07	0.00449537	2.58337e-10	0.984667						37	222464	26657156	996	1.53741e+07	0.00447713	2.91212e-10	1.10997			37	315290	24643396	560	1.33604e+07	0.00177614	1.32941e-10	0.506713			37	330650	20826807	602	9.5438e+06	0.00182066	1.90769e-10	0.727126
	38	294784	29630594	1319	1.83476e+07	0.00447446	2.43872e-10	0.929534						38	199526	28294909	1758	1.70119e+07	0.00881088	5.17925e-10	1.9741			38	239821	24674643	279	1.33916e+07	0.00116337	8.68727e-11	0.331121			38	360038	20984520	727	9.70151e+06	0.00201923	2.08136e-10	0.793323
	39	287462	29871449	1509	1.85884e+07	0.00524939	2.82401e-10	1.07639						39	281882	28908244	1793	1.76252e+07	0.00636082	3.60893e-10	1.37556			39	187136	24755571	278	1.34726e+07	0.00148555	1.10265e-10	0.420282			39	277581	21105309	262	9.8223e+06	0.000943869	9.60945e-11	0.36627
	40	305997	30086746	2031	1.88037e+07	0.00663732	3.52979e-10	1.3454						40	249472	28948547	1955	1.76655e+07	0.00783655	4.43607e-10	1.69083			40	203008	24795676	778	1.35127e+07	0.00383236	2.83613e-10	1.08101			40	555955	21675032	1126	1.0392e+07	0.00202534	1.94894e-10	0.742851
	41	271027	30244546	1761	1.89615e+07	0.00649751	3.42668e-10	1.3061						41	306509	29392681	2067	1.81097e+07	0.00674368	3.7238e-10	1.41935			41	253568	24836004	697	1.3553e+07	0.00274877	2.02816e-10	0.773047			41	179482	21836633	420	1.05536e+07	0.00234007	2.21731e-10	0.845142
	42	164915	30247476	1075	1.89645e+07	0.00651851	3.43722e-10	1.31012						42	423040	31412862	3661	2.01299e+07	0.00865403	4.2991e-10	1.63863			42	295885	25174362	1178	1.38914e+07	0.00398128	2.86601e-10	1.0924			42	222182	22113508	832	1.08305e+07	0.00374468	3.45753e-10	1.31786
	43	249805	30539100	1628	1.92561e+07	0.00651708	3.38443e-10	1.29						43	341222	33823075	4823	2.25401e+07	0.0141345	6.27083e-10	2.39017			43	288819	25233844	1461	1.39508e+07	0.00505853	3.62597e-10	1.38206			43	224102	22137788	456	1.08548e+07	0.00203479	1.87456e-10	0.714498
	44	375117	30708048	2278	1.9425e+07	0.00607277	3.12626e-10	1.19159			1.1283e+07													44	376141	25256143	537	1.39731e+07	0.00142766	1.02172e-10	0.389433			44	223002	23541307	376	1.22583e+07	0.00168608	1.37546e-10	0.524266
	45	277683	31640530	1912	2.03575e+07	0.00688555	3.38231e-10	1.28919																45	207334	25789882	880	1.45069e+07	0.00424436	2.92576e-10	1.11517			45	312090	23782156	1120	1.24991e+07	0.00358871	2.87116e-10	1.09436
	46	458624	31649048	4182	2.0366e+07	0.00911858	4.47735e-10	1.70657																46	513664	25881054	678	1.4598e+07	0.00131993	9.04182e-11	0.344635			46	475366	23851388	1204	1.25684e+07	0.00253279	2.0152e-10	0.768108
	47	222336	32013176	1521	2.07302e+07	0.006841	3.30002e-10	1.25782																47	620160	26645330	3135	1.53623e+07	0.00505515	3.29061e-10	1.25424			47	436634	24174961	1836	1.2892e+07	0.00420489	3.26164e-10	1.2432
	48	305638	32151198	1782	2.08682e+07	0.00583043	2.79393e-10	1.06492																48	262118	26940092	1540	1.56571e+07	0.00587522	3.75243e-10	1.43026			48	59187	24317760	77	1.30347e+07	0.00130096	9.98072e-11	0.380421
	49	252774	33004050	1541	2.1721e+07	0.00609635	2.80666e-10	1.06978																49	233165	27128642	2385	1.58456e+07	0.0102288	6.45529e-10	2.46047			49	231526	24386082	541	1.31031e+07	0.00233667	1.7833e-10	0.679716
	50	389274	33238032	1911	2.1955e+07	0.00490914	2.236e-10	0.852265																50	256333	27357618	2803	1.60746e+07	0.010935	6.80265e-10	2.59287			50	293402	26201590	1056	1.49186e+07	0.00359916	2.41253e-10	0.919552
	51	300800	34905304	2414	2.36223e+07	0.00802527	3.39733e-10	1.29491																51	377574	27804452	3310	1.65214e+07	0.00876649	5.30613e-10	2.02246			51	317082	26707102	1068	1.54241e+07	0.00336821	2.18374e-10	0.832344
																								52	422733	28341764	1608	1.70588e+07	0.00380382	2.22983e-10	0.849915			52	323968	27141375	1944	1.58584e+07	0.00600059	3.78387e-10	1.44224
																								53	467712	28434517	847	1.71515e+07	0.00181094	1.05585e-10	0.402444			53	221619	27216789	962	1.59338e+07	0.00434078	2.72426e-10	1.03837
																								54	544717	31395866	2968	2.01129e+07	0.0054487	2.70906e-10	1.03258			54	225997	27822053	962	1.6539e+07	0.00425669	2.57372e-10	0.980991
																								55	490931	31588383	2305	2.03054e+07	0.00469516	2.31228e-10	0.881338			55	295578	27870348	1490	1.65873e+07	0.00504097	3.03905e-10	1.15835
																								56	258176	33162300	1695	2.18793e+07	0.00656529	3.00069e-10	1.14373			56	124723	27937649	851	1.66546e+07	0.00682312	4.09683e-10	1.56153
																								57	195814	33418426	1983	2.21354e+07	0.010127	4.575e-10	1.74379			57	199014	28002379	1093	1.67194e+07	0.00549208	3.28486e-10	1.25204
																																		58	224307	28008491	964	1.67255e+07	0.00429768	2.56954e-10	0.979397
																																		59	227098	28155374	1417	1.68724e+07	0.0062396	3.69812e-10	1.40956
																																		60	250266	28367977	1143	1.7085e+07	0.00456714	2.67319e-10	1.0189
																																		61	144845	28825414	789	1.75424e+07	0.0054472	3.10516e-10	1.18355
																																		62	256384	30309290	1454	1.90263e+07	0.00567118	2.98071e-10	1.13612
																																		63	321638	33057561	2612	2.17746e+07	0.00812093	3.72955e-10	1.42154
							2.6236e-10	1												2.22598e-10	0.848445									2.52454e-10	0.962244									1.95599e-10	0.745537
Exp. 3	FGF2(wt)-GFP Cell line	surface area	mean intensity	particles	intensity	particles/area	(particles/area)/intensity	Normalized values						FGF2(K54E)-GFP Cell line	surface area	mean intensity	particles	intensity	particles/area	(particles/area)/intensity	Normalized values			FGF2(K60E)-GFP Cell line	surface area	mean intensity	particles	intensity	particles/area	(particles/area)/intensity	Normalized values			FGF2(K54/60E)-GFP Cell line	surface area	mean intensity	particles	intensity	particles/area	(particles/area)/intensity	Normalized values			GFP Cell line	surface area	mean intensity	particles	intensity	particles/area
	1	394291	15784066	529	3.43706e+06	0.00134165	3.90348e-10	1.58945			background intensity			1	274253	15487407	139	3.1404e+06	0.000506831	1.61391e-10	0.657162			1	254464	16546481	234	4.19947e+06	0.00091958	2.18975e-10	0.891638			1	330726	15505666	112	3.15866e+06	0.000338649	1.07213e-10	0.436557			1	453632	17591107	62	5.2441e+06	0.000136675
	2	437043	15908278	263	3.56127e+06	0.000601771	1.68977e-10	0.688051			11314374			2	244070	15687606	243	3.3406e+06	0.000995616	2.98035e-10	1.21356			2	243456	16960542	134	4.61353e+06	0.000550407	1.19303e-10	0.485786			2	314701	15638488	72	3.29148e+06	0.000228789	6.95093e-11	0.283033			2	621030	18137748	160	5.79074e+06	0.000257637
	3	330138	16040064	110	3.69306e+06	0.000333194	9.02218e-11	0.367371			9469531			3	259277	15709101	102	3.36209e+06	0.000393402	1.17011e-10	0.476454			3	334515	17541275	315	5.19427e+06	0.000941662	1.81289e-10	0.738184			3	374298	15779246	220	3.43224e+06	0.000587767	1.71249e-10	0.697304			3	376192	18978767	121	6.63176e+06	0.000321644
	4	327987	16248351	576	3.90134e+06	0.00175617	4.50144e-10	1.83293			14380336			4	272794	15722981	231	3.37597e+06	0.000846793	2.50829e-10	1.02134			4	404224	17861771	560	5.51476e+06	0.00138537	2.51211e-10	1.0229			4	561126	15959065	385	3.61206e+06	0.00068612	1.89953e-10	0.773463			4	310323	19686185	46	7.33918e+06	0.000148233
	5	486093	16422454	642	4.07545e+06	0.00132073	3.24071e-10	1.31958			11066447			5	243174	16495536	108	4.14853e+06	0.000444126	1.07056e-10	0.43592			5	415360	18425870	535	6.07886e+06	0.00128804	2.11888e-10	0.862782			5	379238	16030518	193	3.68351e+06	0.000508915	1.3816e-10	0.562571			5	408499	21470913	309	9.1239e+06	0.000756428
	6	393370	16651419	336	4.30441e+06	0.000854158	1.98438e-10	0.808013			12146199			6	276045	16508079	375	4.16107e+06	0.00135847	3.26472e-10	1.32935			6	347930	18910925	835	6.56392e+06	0.00239991	3.65621e-10	1.48876			6	344422	16202564	421	3.85556e+06	0.00122234	3.17033e-10	1.29092			6	447744	21528311	234	9.1813e+06	0.00052262
	7	410368	16868951	588	4.52194e+06	0.00143286	3.16868e-10	1.29025			11719446			7	249702	17002814	480	4.65581e+06	0.00192229	4.1288e-10	1.6812			7	126336	19489107	155	7.1421e+06	0.00122689	1.71782e-10	0.699476			7	299981	16423543	260	4.07653e+06	0.000866722	2.12612e-10	0.86573			7	331443	21570261	76	9.22325e+06	0.0002293
	8	371482	16882535	384	4.53553e+06	0.0010337	2.27911e-10	0.928025			13354579			8	320358	17070678	191	4.72367e+06	0.000596208	1.26217e-10	0.51394			8	403866	19511727	419	7.16472e+06	0.00103747	1.44803e-10	0.589619			8	246298	16676350	185	4.32934e+06	0.000751123	1.73496e-10	0.706453			8	308275	22458235	176	1.01112e+07	0.000570919
	9	192307	17067976	171	4.72097e+06	0.000889203	1.88352e-10	0.766945			10163024			9	488806	17073058	101	4.72605e+06	0.000206626	4.37206e-11	0.178025			9	310784	20036744	436	7.68974e+06	0.0014029	1.82438e-10	0.742866			9	351667	16977129	221	4.63012e+06	0.000628435	1.35728e-10	0.552666			9	469862	22489592	220	1.01426e+07	0.000468223
	10	378701	17461341	290	5.11433e+06	0.000765776	1.49731e-10	0.609687			11862573			10	645606	17883736	534	5.53673e+06	0.00082713	1.4939e-10	0.608295			10	390938	20246599	376	7.89959e+06	0.000961789	1.21752e-10	0.495758			10	568781	17019577	828	4.67257e+06	0.00145574	3.11551e-10	1.2686			10	557030	22570425	353	1.02234e+07	0.000633718
	11	532787	17668304	1392	5.3213e+06	0.00261268	4.90985e-10	1.99923			13384584			11	359398	17897095	352	5.55009e+06	0.000979416	1.76469e-10	0.718557			11	334234	20333757	561	7.98675e+06	0.00167846	2.10156e-10	0.855729			11	150093	17337271	112	4.99026e+06	0.000746204	1.49532e-10	0.608875			11	1842074	22660705	1581	1.03137e+07	0.000858272
	12	399360	17737071	368	5.39006e+06	0.000921474	1.70958e-10	0.696119			13583500			12	115021	18017314	240	5.67031e+06	0.00208658	3.67983e-10	1.49838			12	464256	20746722	683	8.39971e+06	0.00147117	1.75145e-10	0.713169			12	483251	17553678	592	5.20667e+06	0.00122504	2.35282e-10	0.958038			12	289869	23363633	209	1.10166e+07	0.000721015
	13	326323	17996342	320	5.64933e+06	0.000980623	1.73582e-10	0.706804			13438960			13	414874	18045495	495	5.69849e+06	0.00119313	2.09377e-10	0.852557			13	405018	20772625	938	8.42562e+06	0.00231595	2.7487e-10	1.11923			13	365542	18141174	263	5.79417e+06	0.00071948	1.24173e-10	0.505617			13	272870	23455453	106	1.11084e+07	0.000388463
	14	268006	18365252	365	6.01824e+06	0.00136191	2.26297e-10	0.921452			12404651			14	187418	18088373	154	5.74136e+06	0.000821693	1.43118e-10	0.582758			14	294835	20783655	565	8.43665e+06	0.00191633	2.27143e-10	0.924897			14	347930	18160262	572	5.81325e+06	0.00164401	2.82804e-10	1.15154			14	358579	23468935	673	1.11219e+07	0.00187685
	15	172902	19007282	136	6.66027e+06	0.000786573	1.18099e-10	0.480885			11793458			15	594125	18295969	314	5.94896e+06	0.000528508	8.88404e-11	0.361747			15	354304	21064135	329	8.71713e+06	0.000928581	1.06524e-10	0.433751			15	535040	18339152	549	5.99214e+06	0.00102609	1.71239e-10	0.697265			15	372736	24165393	378	1.18184e+07	0.00101412
	16	330726	19176033	529	6.82902e+06	0.00159951	2.34223e-10	0.953724			12314866			16	432102	18944433	195	6.59742e+06	0.000451282	6.84028e-11	0.278527			16	319002	21120353	864	8.77334e+06	0.00270845	3.08713e-10	1.25704			16	474317	19068019	469	6.72101e+06	0.00098879	1.47119e-10	0.599051			16	732979	24410696	435	1.20637e+07	0.000593469
	17	425293	19189271	433	6.84226e+06	0.00101812	1.48799e-10	0.60589			11933584			17	431283	19034921	740	6.68791e+06	0.00171581	2.56554e-10	1.04465			17	562048	21188804	1560	8.8418e+06	0.00277556	3.13914e-10	1.27822			17	577792	19255327	682	6.90832e+06	0.00118036	1.7086e-10	0.69572			17	404250	25009581	61	1.26626e+07	0.000150897
	18	228941	19226801	338	6.87979e+06	0.00147636	2.14594e-10	0.8738			13919812			18	230656	19632112	58	7.2851e+06	0.000251457	3.45166e-11	0.140547			18	254080	21624283	313	9.27727e+06	0.0012319	1.32786e-10	0.540689			18	749594	19292618	1033	6.94561e+06	0.00137808	1.9841e-10	0.807901			18	699264	25665471	398	1.33185e+07	0.00056917
	19	259251	19270043	116	6.92303e+06	0.000447443	6.4631e-11	0.263169			10233499			19	188160	19675261	68	7.32825e+06	0.000361395	4.93152e-11	0.200805			19	320794	21669154	626	9.32215e+06	0.00195141	2.0933e-10	0.852366			19	485453	19334295	927	6.98729e+06	0.00190956	2.7329e-10	1.1128			19	235750	25675492	247	1.33285e+07	0.00104772
	20	297395	19514999	436	7.16799e+06	0.00146606	2.04529e-10	0.832817			13232711			20	452122	19951546	450	7.60454e+06	0.000995307	1.30883e-10	0.53294			20	498662	21722050	1089	9.37504e+06	0.00218384	2.32942e-10	0.948511			20	358042	19427618	393	7.08061e+06	0.00109764	1.5502e-10	0.631222			20	203290	25976282	184	1.36293e+07	0.000905111
	21	493466	19532505	491	7.1855e+06	0.000995003	1.38474e-10	0.563847			13962941			21	444211	20037114	356	7.69011e+06	0.000801421	1.04215e-10	0.424348			21	292429	22039873	551	9.69286e+06	0.00188422	1.94392e-10	0.79154			21	242074	19788902	670	7.44189e+06	0.00276775	3.71915e-10	1.51439			21	375450	26066623	254	1.37196e+07	0.000676522
	22	467277	19567691	1584	7.22068e+06	0.00338985	4.69464e-10	1.9116			13913374			22	217702	21288798	163	8.94179e+06	0.00074873	8.37338e-11	0.340953			22	378189	22339273	1646	9.99226e+06	0.00435232	4.35569e-10	1.77358			22	422989	20058149	888	7.71114e+06	0.00209935	2.72248e-10	1.10856			22	359757	26698632	561	1.43516e+07	0.00155939
	23	272666	19693623	166	7.34661e+06	0.000608803	8.28686e-11	0.33743			10142389			23	224256	21340349	394	8.99334e+06	0.00175692	1.95358e-10	0.795472			23	369971	22550262	599	1.02033e+07	0.00161905	1.58679e-10	0.646122			23	596045	20073385	806	7.72638e+06	0.00135225	1.75017e-10	0.712646			23	247603	27145308	399	1.47983e+07	0.00161145
	24	265626	19923845	153	7.57684e+06	0.000575998	7.60209e-11	0.309547			12852736			24	522598	21700435	1285	9.35343e+06	0.00245887	2.62884e-10	1.07043			24	576666	22609044	513	1.0262e+07	0.000889596	8.66881e-11	0.352983			24	230170	20196887	645	7.84988e+06	0.00280228	3.56983e-10	1.45359			24	241203	27314464	324	1.49675e+07	0.00134327
	25	328550	20116193	626	7.76918e+06	0.00190534	2.45243e-10	0.9986			13386249			25	280653	21702008	144	9.355e+06	0.000513089	5.48465e-11	0.223328			25	265165	22653995	873	1.0307e+07	0.00329229	3.19423e-10	1.30065			25	165478	20457313	41	8.1103e+06	0.000247767	3.05497e-11	0.124394			25	589491	27493015	314	1.5146e+07	0.000532663
	26	156570	20389496	120	8.04249e+06	0.00076643	9.52977e-11	0.38804			12624399			26	437402	21730510	724	9.3835e+06	0.00165523	1.76398e-10	0.718269			26	214989	23170248	250	1.08232e+07	0.00116285	1.0744e-10	0.437482			26	609997	20684095	1287	8.33709e+06	0.00210985	2.53068e-10	1.03046			26	524851	27587155	370	1.52401e+07	0.000704962
	27	257664	20631647	637	8.28464e+06	0.00247221	2.98409e-10	1.21508			12533305			27	415642	22063603	529	9.71659e+06	0.00127273	1.30985e-10	0.533355			27	399974	23292112	1289	1.09451e+07	0.00322271	2.94443e-10	1.19893			27	712320	20836869	710	8.48986e+06	0.000996743	1.17404e-10	0.478054			27	521651	28591815	806	1.62448e+07	0.00154509
	28	379213	20880019	858	8.53301e+06	0.00226258	2.65156e-10	1.07968			13129281			28	368154	22095050	429	9.74804e+06	0.00116527	1.19539e-10	0.486748			28	142080	23404782	151	1.10578e+07	0.00106278	9.61117e-11	0.391355			28	672230	20940003	750	8.59299e+06	0.00111569	1.29837e-10	0.52868			28	247885	30174677	176	1.78277e+07	0.000710007
	29	501914	20961329	568	8.61432e+06	0.00113167	1.31371e-10	0.534924			11637993			29	543053	22715904	1770	1.03689e+07	0.00325935	3.14339e-10	1.27995			29	300544	23778297	464	1.14313e+07	0.00154387	1.35056e-10	0.549932			29	270336	20953856	329	8.60685e+06	0.001217	1.414e-10	0.575761			29	227507	30791208	114	1.84442e+07	0.000501083
	30	195174	21002830	280	8.65582e+06	0.00143462	1.6574e-10	0.674873			12164440			30	189594	22791115	82	1.04441e+07	0.000432503	4.14112e-11	0.168621			30	434662	23885768	1036	1.15388e+07	0.00238346	2.06561e-10	0.841091			30	452122	21048459	1724	8.70145e+06	0.00381313	4.38218e-10	1.78437			30	284288	31247422	366	1.89004e+07	0.00128743
	31	293018	21378563	295	9.03155e+06	0.00100676	1.11472e-10	0.453899						31	360090	22814083	702	1.04671e+07	0.00194951	1.86252e-10	0.758394			31	328986	24322847	1168	1.19758e+07	0.0035503	2.96455e-10	1.20713			31	509952	21083899	779	8.73689e+06	0.00152759	1.74844e-10	0.711943			31	373402	31278534	459	1.89315e+07	0.00122924
	32	253952	21491325	880	9.14432e+06	0.00346522	3.78948e-10	1.54303						32	420941	22973748	1028	1.06267e+07	0.00244215	2.29812e-10	0.935763			32	1014682	24364665	3892	1.20177e+07	0.00383568	3.19171e-10	1.29962			32	286131	21339850	623	8.99284e+06	0.00217732	2.42118e-10	0.985871			32	1317043	32212678	2090	1.98657e+07	0.00158689
	33	284774	22669634	613	1.03226e+07	0.00215258	2.08531e-10	0.84911						33	383258	23976415	932	1.16294e+07	0.00243178	2.09106e-10	0.851454			33	366874	24581453	1784	1.22344e+07	0.0048627	3.9746e-10	1.61841			33	554163	21375974	660	9.02897e+06	0.00119099	1.31907e-10	0.537109			33	426035	32545725	1381	2.01987e+07	0.00324152
	34	272768	22979512	1148	1.06325e+07	0.0042087	3.95834e-10	1.61178						34	440934	23987417	2029	1.16404e+07	0.0046016	3.95312e-10	1.60966			34	261658	24836122	568	1.24891e+07	0.00217077	1.73813e-10	0.707745			34	528307	21504697	567	9.15769e+06	0.00107324	1.17195e-10	0.477205
	35	289843	23290742	782	1.09437e+07	0.00269801	2.46535e-10	1.00386						35	352870	24198354	350	1.18513e+07	0.000991867	8.36923e-11	0.340784			35	282675	24955419	799	1.26084e+07	0.00282657	2.24181e-10	0.912837			35	598810	21572523	1481	9.22551e+06	0.00247324	2.68087e-10	1.09161
	36	202573	24907967	704	1.2561e+07	0.00347529	2.76674e-10	1.12658						36	694477	25746115	1530	1.33991e+07	0.0022031	1.64421e-10	0.669502			36	428518	25223901	2757	1.28769e+07	0.0064338	4.99639e-10	2.03447			36	681318	21990477	1392	9.64347e+06	0.0020431	2.11863e-10	0.862681
	37	190157	25287845	408	1.29408e+07	0.0021456	1.658e-10	0.675118						37	315110	26805122	966	1.44581e+07	0.0030656	2.12033e-10	0.863371			37	291251	25320543	1104	1.29735e+07	0.00379054	2.92175e-10	1.1897			37	347034	22048120	764	9.70111e+06	0.00220151	2.26934e-10	0.924047
	38	381568	25295231	1639	1.29482e+07	0.00429543	3.31739e-10	1.3508						38	583168	27906561	2508	1.55596e+07	0.00430065	2.76399e-10	1.12546			38	392090	25431593	836	1.30846e+07	0.00213216	1.62952e-10	0.663521			38	402355	22069608	1157	9.7226e+06	0.00287557	2.95761e-10	1.2043
	39	339942	25340663	1271	1.29937e+07	0.00373887	2.87746e-10	1.17166						39	298214	27973187	2254	1.56262e+07	0.00755833	4.83697e-10	1.96955			39	398054	25682139	2361	1.33351e+07	0.00593136	4.44792e-10	1.81113			39	377267	22654096	939	1.03071e+07	0.00248895	2.4148e-10	0.983275
	40	172544	25530015	438	1.3183e+07	0.00253848	1.92557e-10	0.784068						40	410163	28065105	908	1.57181e+07	0.00221375	1.40841e-10	0.573487			40	328730	26298463	806	1.39515e+07	0.00245186	1.75742e-10	0.7156			40	358528	22724306	837	1.03773e+07	0.00233455	2.24967e-10	0.916035
	41	250803	25830236	1043	1.34832e+07	0.00415864	3.08431e-10	1.25589						41	295117	29249106	778	1.69021e+07	0.00263624	1.55971e-10	0.635095			41	319718	26360651	2033	1.40136e+07	0.00635873	4.53753e-10	1.84762			41	254925	22819376	790	1.04724e+07	0.00309895	2.95917e-10	1.20494
	42	296550	26111995	589	1.3765e+07	0.00198617	1.44292e-10	0.587538						42	447411	29938894	873	1.75919e+07	0.00195123	1.10916e-10	0.451637			42	225869	26580802	994	1.42338e+07	0.00440078	3.09178e-10	1.25893			42	594662	22996243	1244	1.06492e+07	0.00209194	1.96441e-10	0.799882
	43	473088	26433616	1483	1.40866e+07	0.00313472	2.22532e-10	0.906122						43	351590	32085237	4407	1.97382e+07	0.0125345	6.35036e-10	2.58578			43	390016	26998780	1421	1.46518e+07	0.00364344	2.48669e-10	1.01255			43	147200	23147855	418	1.08008e+07	0.00283967	2.62912e-10	1.07054
	44	430157	26736365	1131	1.43894e+07	0.00262927	1.82723e-10	0.744026			1.2347e+07			44	356070	32143310	1688	1.97963e+07	0.00474064	2.39471e-10	0.975095			44	394931	27110572	2416	1.47636e+07	0.00611752	4.14366e-10	1.68725			44	408755	23938749	826	1.15917e+07	0.00202077	1.74328e-10	0.709843
	45	328218	26886590	1103	1.45396e+07	0.00336057	2.31133e-10	0.941142																45	1044147	27228484	5981	1.48815e+07	0.00572812	3.84916e-10	1.56733			45	149530	23983046	248	1.1636e+07	0.00165853	1.42534e-10	0.58038
	46	487450	27717819	2263	1.53708e+07	0.00464253	3.02035e-10	1.22985																46	325197	27524622	1424	1.51776e+07	0.00437888	2.88509e-10	1.17477			46	365978	24111549	737	1.17645e+07	0.00201378	1.71174e-10	0.696998
	47	289766	28392460	818	1.60455e+07	0.00282297	1.75936e-10	0.716387																47	685645	27583130	1185	1.52361e+07	0.0017283	1.13434e-10	0.46189			47	332442	24249762	599	1.19028e+07	0.00180182	1.51378e-10	0.616393
	48	546662	28769866	3365	1.64229e+07	0.00615554	3.74815e-10	1.5262																48	382899	27637146	1098	1.52901e+07	0.0028676	1.87546e-10	0.763661			48	226739	25694416	607	1.33474e+07	0.00267709	2.0057e-10	0.816694
	49	342477	29543598	3914	1.71966e+07	0.0114285	6.6458e-10	2.70608																49	269568	27948459	673	1.56015e+07	0.00249659	1.60023e-10	0.651592			49	382515	25844975	2444	1.3498e+07	0.00638929	4.73352e-10	1.92743
	50	429389	30997378	4047	1.86504e+07	0.00942502	5.05353e-10	2.05773																50	267443	28020173	1503	1.56732e+07	0.00561989	3.58568e-10	1.46004			50	862464	29083977	7437	1.6737e+07	0.00862297	5.15205e-10	2.09785
	51	251674	31366916	1424	1.90199e+07	0.00565811	2.97484e-10	1.21132																51	226330	28096599	1731	1.57496e+07	0.00764812	4.85608e-10	1.97733			51	160998	31494610	1009	1.91476e+07	0.00626716	3.27308e-10	1.33276
																								52	420250	28320746	2690	1.59737e+07	0.00640095	4.00717e-10	1.63167
																								53	143744	28394534	648	1.60475e+07	0.00450801	2.80916e-10	1.14386
																								54	779418	28434097	3461	1.60871e+07	0.00444049	2.76028e-10	1.12395
																								55	516147	28608587	4069	1.62616e+07	0.00788341	4.84788e-10	1.97399
																								56	498074	28754994	3411	1.6408e+07	0.00684838	4.17381e-10	1.69952
																								57	317005	29266590	803	1.69196e+07	0.00253308	1.49713e-10	0.609612
																								58	191232	29793531	681	1.74465e+07	0.00356112	2.04116e-10	0.831135
																								59	533683	30216911	4956	1.78699e+07	0.00928641	5.19668e-10	2.11602
																								60	284467	30298023	1197	1.7951e+07	0.00420787	2.34408e-10	0.954481
																								61	217293	30600916	1344	1.82539e+07	0.0061852	3.38842e-10	1.37972
																								62	255386	30718154	1124	1.83711e+07	0.00440118	2.3957e-10	0.975499
																								63	205696	31095569	1344	1.87486e+07	0.00653391	3.48502e-10	1.41906
							2.45587e-10	1												1.93753e-10	0.788937									2.61596e-10	1.06519									2.17003e-10	0.883608
Exp. 4	FGF2(wt)-GFP Cell line	surface area	mean intensity	particles	intensity	particles/area	(particles/area)/intensity	Normalized values						FGF2(K54E)-GFP Cell line	surface area	mean intensity	particles	intensity	particles/area	(particles/area)/intensity	Normalized values			FGF2(K60E)-GFP Cell line	surface area	mean intensity	particles	intensity	particles/area	(particles/area)/intensity	Normalized values			FGF2(K54/60E)-GFP Cell line	surface area	mean intensity	particles	intensity	particles/area	(particles/area)/intensity	Normalized values			GFP Cell line	surface area	mean intensity	particles	intensity	particles/area
	1	528102	10586432	195	1.73503e+06	0.000369247	2.12819e-10	1.50138			background intensity			1	836326	11069134	76	2.21773e+06	9.08737e-05	4.09759e-11	0.289075			1	333005	11947220	139	3.09582e+06	0.000417411	1.34831e-10	0.951195			1	805811	10763963	42	1.91256e+06	5.21214e-05	2.72521e-11	0.192257			1	671078	11802120	27	2.95072e+06	4.02338e-05
	2	306125	11346933	111	2.49553e+06	0.000362597	1.45298e-10	1.02504			8006746			2	417894	11383494	31	2.53209e+06	7.41815e-05	2.92965e-11	0.206679			2	506496	12028654	184	3.17725e+06	0.00036328	1.14338e-10	0.806624			2	754304	10974859	88	2.12346e+06	0.000116664	5.49405e-11	0.387591			2	426701	13388365	22	4.53696e+06	5.15584e-05
	3	622925	11877726	139	3.02633e+06	0.000223141	7.37333e-11	0.520169			9634544			3	492339	11431896	34	2.5805e+06	6.90581e-05	2.67616e-11	0.188796			3	408883	12034686	139	3.18329e+06	0.000339951	1.06792e-10	0.753393			3	573389	12088396	121	3.237e+06	0.000211026	6.51919e-11	0.459912			3	496691	13549949	47	4.69855e+06	9.46262e-05
	4	399514	12119204	213	3.2678e+06	0.000533148	1.63152e-10	1.15099			7633031			4	414976	11922797	214	3.0714e+06	0.000515692	1.67902e-10	1.1845			4	246246	12116519	60	3.26512e+06	0.000243659	7.46248e-11	0.526459			4	233216	12562811	9	3.71141e+06	3.85908e-05	1.03979e-11	0.0733544			4	336000	14282402	206	5.431e+06	0.000613095
	5	244992	12416542	134	3.56514e+06	0.000546957	1.53418e-10	1.08232			9144604			5	841395	11977679	256	3.12628e+06	0.000304257	9.73223e-11	0.686584			5	238822	12198808	40	3.34741e+06	0.000167489	5.00354e-11	0.352987			5	557133	12653733	161	3.80233e+06	0.000288979	7.60006e-11	0.536165			5	234547	14894436	16	6.04304e+06	6.82166e-05
	6	389632	12474780	266	3.62338e+06	0.000682695	1.88414e-10	1.32921			10061172			6	369075	12008257	112	3.15686e+06	0.000303461	9.61277e-11	0.678156			6	374451	12247547	201	3.39615e+06	0.000536786	1.58057e-10	1.11505			6	398515	12696359	66	3.84496e+06	0.000165615	4.30732e-11	0.303871			6	381363	15219407	9	6.36801e+06	2.35996e-05
	7	415104	12626102	307	3.7747e+06	0.000739574	1.95929e-10	1.38223			9436342			7	492237	12092148	133	3.24075e+06	0.000270195	8.33743e-11	0.588184			7	192077	12250334	67	3.39893e+06	0.000348818	1.02626e-10	0.723999			7	524186	12782643	152	3.93124e+06	0.000289973	7.37613e-11	0.520367			7	320691	15279655	103	6.42825e+06	0.000321181
	8	348109	12706947	69	3.85555e+06	0.000198214	5.141e-11	0.362685			7164337			8	677965	12271033	408	3.41963e+06	0.000601801	1.75984e-10	1.24152			8	354970	12312767	111	3.46137e+06	0.000312702	9.03408e-11	0.637331			8	271565	12793395	85	3.94199e+06	0.000313001	7.94016e-11	0.560158			8	339584	15514228	12	6.66283e+06	3.53374e-05
	9	417766	12734235	224	3.88283e+06	0.000536185	1.38091e-10	0.974198			9432145			9	344934	12637332	235	3.78593e+06	0.00068129	1.79953e-10	1.26952			9	255155	13076048	84	4.22465e+06	0.000329212	7.79264e-11	0.549751			9	520755	13499664	714	4.64826e+06	0.00137109	2.94967e-10	2.08092			9	327014	15713854	77	6.86245e+06	0.000235464
	10	364954	12811644	124	3.96024e+06	0.000339769	8.57949e-11	0.605261			8774959			10	473958	13077736	51	4.22634e+06	0.000107604	2.54605e-11	0.179617			10	1052083	13093156	579	4.24176e+06	0.000550337	1.29743e-10	0.915301			10	359168	13670802	166	4.8194e+06	0.000462179	9.58997e-11	0.676548			10	285568	16693039	188	7.84164e+06	0.000658337
	11	212557	13204246	207	4.35285e+06	0.000973856	2.23729e-10	1.57835			9158525			11	234010	13158145	111	4.30674e+06	0.000474339	1.10139e-10	0.776999			11	610534	13115962	146	4.26456e+06	0.000239135	5.60749e-11	0.395594			11	355891	13807580	183	4.95618e+06	0.000514202	1.0375e-10	0.731928			11	379904	17376540	53	8.52514e+06	0.000139509
	12	278400	13245551	99	4.39415e+06	0.000355603	8.09266e-11	0.570916			7802242			12	296243	13333181	141	4.48178e+06	0.000475961	1.06199e-10	0.749207			12	393651	13305162	150	4.45376e+06	0.000381048	8.55565e-11	0.603579			12	733926	14017130	274	5.16573e+06	0.000373335	7.22714e-11	0.509856			12	354074	17601982	102	8.75058e+06	0.000288075
	13	262426	13376863	119	4.52546e+06	0.000453461	1.00202e-10	0.706901			9488597			13	559437	13560088	281	4.70869e+06	0.000502291	1.06673e-10	0.752552			13	496128	13344071	114	4.49267e+06	0.000229779	5.11454e-11	0.360818			13	326989	14044021	67	5.19262e+06	0.0002049	3.94598e-11	0.278379			13	360909	17784505	179	8.9331e+06	0.00049597
	14	337510	13578027	164	4.72663e+06	0.000485912	1.02803e-10	0.725249			10315633			14	246989	13659212	93	4.80781e+06	0.000376535	7.83173e-11	0.552509			14	225408	13495540	159	4.64414e+06	0.000705388	1.51888e-10	1.07153			14	596045	14084435	163	5.23303e+06	0.000273469	5.22583e-11	0.368669			14	268902	17820600	49	8.9692e+06	0.000182223
	15	341811	13741653	227	4.89025e+06	0.00066411	1.35803e-10	0.958053			9829009			15	534682	13751932	273	4.90053e+06	0.000510584	1.04189e-10	0.73503			15	180173	13729498	146	4.8781e+06	0.000810332	1.66116e-10	1.17191			15	382950	14154929	171	5.30353e+06	0.000446533	8.41956e-11	0.593978			15	444314	18426261	121	9.57486e+06	0.00027233
	16	656358	14004227	63	5.15283e+06	9.59842e-05	1.86275e-11	0.131412			7590588			16	502758	13953370	231	5.10197e+06	0.000459466	9.00565e-11	0.635326			16	610253	13812658	350	4.96126e+06	0.000573533	1.15602e-10	0.815544			16	599219	14283315	225	5.43191e+06	0.000375489	6.91264e-11	0.487669			16	574592	18639944	89	9.78854e+06	0.000154893
	17	399846	14014182	160	5.16278e+06	0.000400154	7.75075e-11	0.546795			7748372			17	419507	14135695	292	5.28429e+06	0.000696055	1.31721e-10	0.929261			17	295450	13882137	60	5.03074e+06	0.00020308	4.03679e-11	0.284785			17	361062	14424561	145	5.57316e+06	0.000401593	7.20584e-11	0.508354			17	368870	19008177	228	1.01568e+07	0.000618104
	18	379674	14048951	51	5.19755e+06	0.000134326	2.58441e-11	0.182323			9282637			18	332646	14140202	104	5.2888e+06	0.000312645	5.91145e-11	0.417037			18	387968	13888145	134	5.03674e+06	0.000345389	6.85739e-11	0.483771			18	513050	14859017	242	6.00762e+06	0.000471689	7.85152e-11	0.553904			18	520422	19167586	290	1.03162e+07	0.00055724
	19	352589	14411783	69	5.56038e+06	0.000195695	3.51946e-11	0.248289			9245571			19	345574	14234712	330	5.38331e+06	0.000954933	1.77388e-10	1.25142			19	183117	14141550	210	5.29015e+06	0.00114681	2.16782e-10	1.52934			19	473830	15021964	232	6.17056e+06	0.000489627	7.93488e-11	0.559786			19	555571	19475020	313	1.06236e+07	0.000563384
	20	204006	14465866	82	5.61447e+06	0.000401949	7.15917e-11	0.505061			7654273			20	665549	14959236	274	6.10784e+06	0.00041169	6.74036e-11	0.475515			20	275174	14253431	230	5.40203e+06	0.000835835	1.54726e-10	1.09155			20	453786	15185779	524	6.33438e+06	0.00115473	1.82296e-10	1.28605			20	361702	19534298	118	1.06829e+07	0.000326235
	21	203341	14498068	270	5.64667e+06	0.00132782	2.35151e-10	1.65893			9551279			21	292224	15339427	72	6.48803e+06	0.000246386	3.79755e-11	0.267908			21	429158	14272743	227	5.42134e+06	0.000528943	9.75667e-11	0.688308			21	432640	15238035	161	6.38663e+06	0.000372134	5.82676e-11	0.411063			21	405146	20294195	109	1.14428e+07	0.000269039
	22	606106	14537864	346	5.68646e+06	0.000570857	1.00389e-10	0.708217			9268592			22	421888	15528958	74	6.67756e+06	0.000175402	2.62674e-11	0.18531			22	343910	14374363	420	5.52296e+06	0.00122125	2.21122e-10	1.55996			22	282598	15415851	166	6.56445e+06	0.000587407	8.9483e-11	0.63128			22	310400	20825144	69	1.19737e+07	0.000222294
	23	355584	14576466	199	5.72507e+06	0.000559643	9.77531e-11	0.689623			7745678			23	354944	15941648	165	7.09025e+06	0.000464862	6.55636e-11	0.462534			23	305997	14443481	272	5.59208e+06	0.000888898	1.58957e-10	1.1214			23	674458	15481933	314	6.63053e+06	0.000465559	7.02144e-11	0.495345			23	203725	21263804	44	1.24124e+07	0.000215977
	24	397517	14586784	202	5.73538e+06	0.000508154	8.85999e-11	0.625049			8981635			24	426880	16022542	257	7.17114e+06	0.000602043	8.39535e-11	0.592271			24	188723	14712966	83	5.86157e+06	0.000439798	7.50308e-11	0.529323			24	525696	15646006	98	6.79461e+06	0.00018642	2.74364e-11	0.193557			24	273536	21532561	63	1.26812e+07	0.000230317
	25	343450	14744463	51	5.89306e+06	0.000148493	2.5198e-11	0.177765			6503280			25	579942	16211015	442	7.35961e+06	0.000762145	1.03558e-10	0.730573			25	513280	14834390	196	5.98299e+06	0.000381858	6.38239e-11	0.450261			25	271360	15745992	146	6.89459e+06	0.000538031	7.80366e-11	0.550528			25	287206	21610568	294	1.27592e+07	0.00102366
	26	535578	14877125	546	6.02572e+06	0.00101946	1.69185e-10	1.19355			9276597			26	250342	16426837	468	7.57544e+06	0.00186944	2.46777e-10	1.74095			26	256512	14868589	125	6.01719e+06	0.000487307	8.09858e-11	0.571334			26	552627	15974093	658	7.12269e+06	0.00119068	1.67167e-10	1.17932			26	426419	22202330	378	1.33509e+07	0.000886452
	27	363494	15623250	242	6.77185e+06	0.000665761	9.8313e-11	0.693573			9951258			27	195354	16545071	75	7.69367e+06	0.000383918	4.99006e-11	0.352036			27	580941	15144750	380	6.29335e+06	0.000654111	1.03937e-10	0.733248			27	405658	16087169	183	7.23577e+06	0.000451119	6.23457e-11	0.439833			27	338381	22439032	280	1.35876e+07	0.00082747
	28	268954	15724712	323	6.87331e+06	0.00120095	1.74726e-10	1.23265			10306176			28	550810	16787483	249	7.93608e+06	0.000452062	5.69628e-11	0.401858			28	256589	15266199	115	6.4148e+06	0.000448188	6.98678e-11	0.492899			28	368179	16304277	118	7.45288e+06	0.000320496	4.3003e-11	0.303375			28	302976	22742296	189	1.38909e+07	0.000623812
	29	267725	15754861	259	6.90346e+06	0.000967411	1.40134e-10	0.98861						29	986624	16926512	604	8.07511e+06	0.000612189	7.58118e-11	0.534833			29	183706	15307012	178	6.45561e+06	0.00096894	1.50093e-10	1.05886			29	293939	16392743	177	7.54134e+06	0.000602166	7.98486e-11	0.563311			29	256384	22973646	158	1.41222e+07	0.000616263
	30	463334	15827676	151	6.97628e+06	0.000325899	4.67153e-11	0.329564						30	513946	17153563	251	8.30216e+06	0.000488378	5.88254e-11	0.414998			30	653210	15531804	538	6.6804e+06	0.000823625	1.2329e-10	0.869777			30	260557	16423196	138	7.5718e+06	0.000529635	6.99484e-11	0.493468			30	202752	23189857	59	1.43385e+07	0.000290996
	31	343526	15919765	366	7.06836e+06	0.00106542	1.50731e-10	1.06337						31	482534	17690356	493	8.83896e+06	0.00102169	1.15589e-10	0.815453			31	260147	16050633	171	7.19923e+06	0.000657321	9.13043e-11	0.644128			31	592410	16766006	325	7.91461e+06	0.000548607	6.93157e-11	0.489005			31	268954	23496362	266	1.4645e+07	0.000989017
	32	329702	15931020	172	7.07962e+06	0.000521683	7.3688e-11	0.51985						32	352922	17991360	390	9.13996e+06	0.00110506	1.20904e-10	0.852948			32	395776	16322000	618	7.4706e+06	0.00156149	2.09018e-10	1.47457			32	698906	17830991	359	8.97959e+06	0.00051366	5.7203e-11	0.403553			32	303334	23588967	294	1.47376e+07	0.000969229
	33	360858	16076384	687	7.22498e+06	0.0019038	2.63502e-10	1.85894						33	382822	18006694	1237	9.15529e+06	0.00323127	3.5294e-10	2.4899			33	400333	16918241	436	8.06684e+06	0.00108909	1.35009e-10	0.952451			33	537370	18239185	326	9.38778e+06	0.000606658	6.46221e-11	0.455892			33	274202	24366173	547	1.55148e+07	0.00199488
	34	162560	16168844	81	7.31744e+06	0.000498278	6.80945e-11	0.480389						34	323917	18059532	312	9.20813e+06	0.00096321	1.04604e-10	0.737956			34	360704	17057905	290	8.2065e+06	0.000803983	9.7969e-11	0.691146			34	273613	18349894	281	9.49849e+06	0.001027	1.08122e-10	0.762774			34	345907	24370533	645	1.55191e+07	0.00186466
	35	381414	16371029	1111	7.51963e+06	0.00291285	3.87366e-10	2.73276						35	500685	18672465	463	9.82106e+06	0.000924733	9.41581e-11	0.664261			35	312038	17152729	122	8.30133e+06	0.000390978	4.70982e-11	0.332266			35	267955	18863814	241	1.00124e+07	0.000899405	8.9829e-11	0.63372			35	325939	24744745	496	1.58933e+07	0.00152176
	36	245888	16377645	133	7.52624e+06	0.000540897	7.18681e-11	0.507011						36	652365	18804067	934	9.95267e+06	0.00143171	1.43852e-10	1.01484			36	204774	17167630	566	8.31623e+06	0.00276402	3.32365e-10	2.34475			36	435712	19509648	523	1.06582e+07	0.00120033	1.1262e-10	0.794507			36	265037	24773020	399	1.59216e+07	0.00150545
	37	176154	16609311	125	7.75791e+06	0.000709606	9.14688e-11	0.645288						37	825958	19640960	1184	1.07896e+07	0.00143349	1.32859e-10	0.937284			37	231987	17329445	687	8.47804e+06	0.00296137	3.49299e-10	2.46421			37	352640	19823287	473	1.09719e+07	0.00134131	1.2225e-10	0.862441
	38	635622	16647717	245	7.79632e+06	0.000385449	4.94399e-11	0.348786						38	370381	20607362	680	1.1756e+07	0.00183595	1.56172e-10	1.10175			38	662810	17927428	388	9.07603e+06	0.000585386	6.44981e-11	0.455017			38	711245	20097964	1735	1.12466e+07	0.00243938	2.169e-10	1.53018
	39	190669	16802344	260	7.95094e+06	0.00136362	1.71504e-10	1.20992						39	307302	21245037	1086	1.23936e+07	0.00353398	2.85145e-10	2.01162			39	569421	17937316	428	9.08592e+06	0.000751641	8.27259e-11	0.58361			39	382899	22696393	686	1.3845e+07	0.0017916	1.29404e-10	0.912911
	40	426522	16906629	508	8.05523e+06	0.00119103	1.47858e-10	1.0431						40	839194	22339258	4457	1.34879e+07	0.00531105	3.93765e-10	2.77791			40	961766	18271718	2047	9.42032e+06	0.00212838	2.25935e-10	1.59391			40	451430	23114198	794	1.42628e+07	0.00175886	1.23318e-10	0.869974
	41	481536	17062774	1261	8.21137e+06	0.0026187	3.18912e-10	2.24984						41	603853	22994895	1740	1.41435e+07	0.0028815	2.03733e-10	1.43728			41	701824	18377660	1790	9.52626e+06	0.0025505	2.67733e-10	1.88879
	42	252365	17839716	395	8.98832e+06	0.00156519	1.74136e-10	1.22849																42	449792	18394294	753	9.54289e+06	0.00167411	1.7543e-10	1.23761
	43	429414	18015289	245	9.16389e+06	0.000570545	6.22601e-11	0.439229																43	423680	18557644	654	9.70624e+06	0.00154362	1.59033e-10	1.12194
	44	445542	18785926	729	9.93453e+06	0.00163621	1.64699e-10	1.16191			8.8514e+06													44	425651	18824965	708	9.97356e+06	0.00166333	1.66774e-10	1.17655
	45	366131	18841418	1217	9.99002e+06	0.00332395	3.32727e-10	2.3473																45	493824	18878146	1215	1.00267e+07	0.00246039	2.45383e-10	1.73111
	46	185805	19232044	288	1.03806e+07	0.00155001	1.49318e-10	1.0534																46	644608	19690012	1850	1.08386e+07	0.00286996	2.64791e-10	1.86803
	47	520858	19713197	2165	1.08618e+07	0.0041566	3.82681e-10	2.69972																47	496128	20272182	909	1.14208e+07	0.00183219	1.60426e-10	1.13176
	48	370381	20044846	857	1.11934e+07	0.00231383	2.06713e-10	1.45831																48	115405	20492018	23	1.16406e+07	0.000199298	1.71209e-11	0.120784
	49	317517	20241543	272	1.13901e+07	0.000856647	7.52095e-11	0.530584																49	374656	20952192	888	1.21008e+07	0.00237017	1.95869e-10	1.38181
	50	439091	21257659	715	1.24063e+07	0.00162836	1.31253e-10	0.925959																50	312013	21067790	243	1.22164e+07	0.000778814	6.37515e-11	0.449751
	51	552090	21618399	492	1.2767e+07	0.000891159	6.98018e-11	0.492433																51	242125	21246873	614	1.23955e+07	0.00253588	2.04581e-10	1.44327
	52	399309	23764099	1121	1.49127e+07	0.00280735	1.88252e-10	1.32807																52	643533	21388440	733	1.2537e+07	0.00113902	9.08528e-11	0.640943
	53	137728	24233900	688	1.53825e+07	0.00499535	3.24743e-10	2.29098																53	187085	21828133	694	1.29767e+07	0.00370954	2.85861e-10	2.01668
																								54	237082	22050174	485	1.31988e+07	0.00204571	1.54992e-10	1.09343
																								55	312090	22622350	1065	1.37709e+07	0.00341248	2.47803e-10	1.74818
																								56	448410	22923579	1413	1.40722e+07	0.00315113	2.23927e-10	1.57974
																								57	402278	22950580	1141	1.40992e+07	0.00283635	2.01171e-10	1.41921
																								58	311040	23878384	591	1.5027e+07	0.00190008	1.26444e-10	0.892032
																								62	329677	24515124	606	1.56637e+07	0.00183816	1.17352e-10	0.827885
							1.41749e-10	1												1.18626e-10	0.836877									1.40599e-10	0.991889									8.73375e-11	0.616144
Exp. 1	FGF2(wt)-GFP Cell line	FGF2(K54E)-GFP Cell line	FGF2(K60E)-GFP Cell line	FGF2(K54/60E)-GFP Cell line	GFP Cell line
	0.911363	0.163477	0.924472	0.63402	0.432676
	0.840682	0.567957	0.204485	0.00962335	0.124627
	0.971148	0.257382	0.206696	0.500775	0.118924
	0.745432	0.631084	0.548121	0.176661	0.209298
	1.7614	0.461561	0.90312	0.259704	0.0761814
	0.744979	1.08402	0.313129	0.377619	0.0590921
	0.274866	0.465827	0.452801	0.261501	0.137605
	0.428987	0.333011	0.639491	0.810091	0.145281
	1.00636	0.250097	0.686966	0.886692	0.363101
	0.646786	0.221247	0.525014	0.154863	0.376369
	0.841342	0.489854	1.30359	0.420059	0.257379
	0.74889	0.907922	0.253966	0.484077	0.200536
	0.3869	0.34967	0.8376	0.403885	0.206373
	0.477473	0.361409	0.653705	0.181872	0.26313
	1.02026	0.482954	0.550651	0.0761362	0.526139
	0.600942	0.435475	0.547405	0.326013	0.150005
	0.657722	0.422116	0.907718	0.320764	0.0830828
	0.743156	1.05027	0.971239	1.04765	0.154494										p-values
	0.909213	0.725164	0.270157	0.62574	0.541295										WT to K54E		0.0004
	0.842012	0.735551	0.626028	0.973679	0.30793										WT to K60E		0.7194
	0.582333	0.756105	0.716528	0.418464	0.369863										WT to K54/60E		<0.001
	0.970247	1.83021	0.912677	0.982774	0.14662										WT to GFP		<0.001
	0.564563	0.933022	0.219554	1.03934	0.330527
	0.908762	0.482726	0.540082	0.688226	0.746925
	1.34349	1.48334	1.15309	0.491192	0.518391
	0.824873	0.694584	0.566734	0.204058	0.385329
	0.895456	0.247804	0.434005	0.536587	0.84742
	1.27557	0.653145	1.4907	0.359371	0.500617
	1.01092	0.688248	0.576149	0.193579
	1.6216	0.956761	0.521676	0.17429
	0.796322	0.448209	0.474056	0.81414
	0.786269	0.632689	0.468848	0.17061
	0.698798	0.68182	0.707367	0.285526
	0.743259	1.57419	0.947487	0.494115
	1.48407	1.21563	0.568042	0.611236
	1.03607	1.17925	0.683712	0.278451
	1.60507	1.22266	0.750023	0.767827
	1.07646	1.38749	0.597011	1.13898
	1.8003	1.38713	0.766075	0.611773
	1.88239		0.745629	0.743282
	1.89829		1.24637	0.841312
	1.46874		0.815572
	1.43357		0.753622
	1.54598		0.797678
	1.18667		1.22086
			0.956528
			0.931773
Exp. 2	2.2551	0.284332	0.477481	0.282189	0.0770804
	2.42572	1.35551	0.613886	0.160509	0.0658449
	2.39122	0.342288	0.519173	0.212088	0.0890417
	2.28269	0.37915	0.292688	1.25024	0.118036
	0.402909	0.023562	0.270211	0.137248	0.252338
	0.540121	0.0319454	1.62578	1.03601	0.118034
	0.59028	0.379796	0.484408	0.545036	0.376554
	0.487774	0.321607	0.241072	0.323281	0.135233
	0.663914	0.887141	0.418973	0.486077	0.390371
	0.592295	0.328041	0.765511	0.284419	0.273295
	0.960694	0.280436	1.24847	0.358143	0.229925
	0.486873	0.255546	1.33074	0.215121	0.632309
	0.573879	0.352743	0.308495	0.499956	0.251681
	0.368535	0.438278	0.86751	0.368652	0.2072
	0.733555	0.48483	0.628883	0.481219	0.526278
	0.663719	0.738813	1.02815	1.52829	0.347182
	0.939535	0.826471	0.866909	0.908261	0.281326
	0.794305	0.841797	0.769071	0.603929	0.783131
	0.484132	0.415682	1.38726	0.22973	0.361135
	0.843455	1.66453	0.467327	0.26644	0.455337
	0.823781	0.784422	1.73429	0.75345	0.577398
	0.757955	0.732359	1.43896	0.894236	0.351548
	0.879677	1.44363	1.4253	0.502455	0.185864
	0.735039	0.346595	0.269028	0.465954	0.47444
	0.708032	0.552878	1.54868	1.1886	0.340316
	0.901061	1.12173	0.813301	0.35553	0.345435
	0.897136	1.57776	0.916546	0.594435	0.845254
	0.868247	1.15952	0.726996	0.440719	0.720195
	1.03949	0.768024	0.489399	0.646046	0.674171
	0.679498	0.595867	1.15743	0.848069
	0.885892	0.701771	0.315623	1.23379
	0.648529	0.600229	1.46121	0.77994
	0.967021	0.756718	0.62119	0.226068
	0.682768	1.16295	1.32392	0.364043
	0.915433	0.989686	1.2704	0.373942
	1.16047	0.957882	1.47366	0.593071
	0.984667	1.10997	0.506713	0.727126
	0.929534	1.9741	0.331121	0.793323
	1.07639	1.37556	0.420282	0.36627
	1.3454	1.69083	1.08101	0.742851
	1.3061	1.41935	0.773047	0.845142
	1.31012	1.63863	1.0924	1.31786
	1.29	2.39017	1.38206	0.714498
	1.19159		0.389433	0.524266
	1.28919		1.11517	1.09436
	1.70657		0.344635	0.768108
	1.25782		1.25424	1.2432
	1.06492		1.43026	0.380421
	1.06978		2.46047	0.679716
	0.852265		2.59287	0.919552
	1.29491		2.02246	0.832344
			0.849915	1.44224
			0.402444	1.03837
			1.03258	0.980991
			0.881338	1.15835
			1.14373	1.56153
			1.74379	1.25204
				0.979397
				1.40956
				1.0189
				1.18355
				1.13612
				1.42154
Exp. 3	1.58945	0.657162	0.891638	0.436557	0.106123
	0.688051	1.21356	0.485786	0.283033	0.181162
	0.367371	0.476454	0.738184	0.697304	0.197488
	1.83293	1.02134	1.0229	0.773463	0.0822414
	1.31958	0.43592	0.862782	0.562571	0.337583
	0.808013	1.32935	1.48876	1.29092	0.23178
	1.29025	1.6812	0.699476	0.86573	0.101231
	0.928025	0.51394	0.589619	0.706453	0.229914
	0.766945	0.178025	0.742866	0.552666	0.187974
	0.609687	0.608295	0.495758	1.2686	0.252403
	1.99923	0.718557	0.855729	0.608875	0.338848
	0.696119	1.49838	0.713169	0.958038	0.266496
	0.706804	0.852557	1.11923	0.505617	0.142394
	0.921452	0.582758	0.924897	1.15154	0.687138
	0.480885	0.361747	0.433751	0.697265	0.349403
	0.953724	0.278527	1.25704	0.599051	0.200314
	0.60589	1.04465	1.27822	0.69572	0.0485235
	0.8738	0.140547	0.540689	0.807901	0.174013
	0.263169	0.200805	0.852366	1.1128	0.32008
	0.832817	0.53294	0.948511	0.631222	0.27041
	0.563847	0.424348	0.79154	1.51439	0.200786
	1.9116	0.340953	1.77358	1.10856	0.442432
	0.33743	0.795472	0.646122	0.712646	0.443404
	0.309547	1.07043	0.352983	1.45359	0.365434
	0.9986	0.223328	1.30065	0.124394	0.143202
	0.38804	0.718269	0.437482	1.03046	0.188352
	1.21508	0.533355	1.19893	0.478054	0.387288
	1.07968	0.486748	0.391355	0.52868	0.162167
	0.534924	1.27995	0.549932	0.575761	0.110623
	0.674873	0.168621	0.841091	1.78437	0.277361
	0.453899	0.758394	1.20713	0.711943	0.26439
	1.54303	0.935763	1.29962	0.985871	0.325265
	0.84911	0.851454	1.61841	0.537109	0.653459
	1.61178	1.60966	0.707745	0.477205
	1.00386	0.340784	0.912837	1.09161
	1.12658	0.669502	2.03447	0.862681
	0.675118	0.863371	1.1897	0.924047
	1.3508	1.12546	0.663521	1.2043
	1.17166	1.96955	1.81113	0.983275
	0.784068	0.573487	0.7156	0.916035
	1.25589	0.635095	1.84762	1.20494
	0.587538	0.451637	1.25893	0.799882
	0.906122	2.58578	1.01255	1.07054
	0.744026	0.975095	1.68725	0.709843
	0.941142		1.56733	0.58038
	1.22985		1.17477	0.696998
	0.716387		0.46189	0.616393
	1.5262		0.763661	0.816694
	2.70608		0.651592	1.92743
	2.05773		1.46004	2.09785
	1.21132		1.97733	1.33276
			1.63167
			1.14386
			1.12395
			1.97399
			1.69952
			0.609612
			0.831135
			2.11602
			0.954481
			1.37972
			0.975499
			1.41906
Exp. 4	1.50138	0.289075	0.951195	0.192257	0.0961931
	1.02504	0.206679	0.806624	0.387591	0.0801705
	0.520169	0.188796	0.753393	0.459912	0.142079
	1.15099	1.1845	0.526459	0.0733544	0.796396
	1.08232	0.686584	0.352987	0.536165	0.0796372
	1.32921	0.678156	1.11505	0.303871	0.0261446
	1.38223	0.588184	0.723999	0.520367	0.352483
	0.362685	1.24152	0.637331	0.560158	0.0374159
	0.974198	1.26952	0.549751	2.08092	0.242062
	0.605261	0.179617	0.915301	0.676548	0.592274
	1.57835	0.776999	0.395594	0.731928	0.115447
	0.570916	0.749207	0.603579	0.509856	0.232247
	0.706901	0.752552	0.360818	0.278379	0.391682
	0.725249	0.552509	1.07153	0.368669	0.143327
	0.958053	0.73503	1.17191	0.593978	0.200652
	0.131412	0.635326	0.815544	0.487669	0.111633
	0.546795	0.929261	0.284785	0.508354	0.429326
	0.182323	0.417037	0.483771	0.553904	0.38107
	0.248289	1.25142	1.52934	0.559786	0.374122
	0.505061	0.475515	1.09155	1.28605	0.215438
	1.65893	0.267908	0.688308	0.411063	0.165869
	0.708217	0.18531	1.55996	0.63128	0.130972
	0.689623	0.462534	1.1214	0.495345	0.122753
	0.625049	0.592271	0.529323	0.193557	0.128129
	0.177765	0.730573	0.450261	0.550528	0.565995
	1.19355	1.74095	0.571334	1.17932	0.468409
	0.693573	0.352036	0.733248	0.439833	0.429625
	1.23265	0.401858	0.492899	0.303375	0.316814
	0.98861	0.534833	1.05886	0.563311	0.307853
	0.329564	0.414998	0.869777	0.493468	0.143174
	1.06337	0.815453	0.644128	0.489005	0.476427
	0.51985	0.852948	1.47457	0.403553	0.463961
	1.85894	2.4899	0.952451	0.455892	0.907094
	0.480389	0.737956	0.691146	0.762774	0.847645
	2.73276	0.664261	0.332266	0.63372	0.675478
	0.507011	1.01484	2.34475	0.794507	0.667053
	0.645288	0.937284	2.46421	0.862441
	0.348786	1.10175	0.455017	1.53018
	1.20992	2.01162	0.58361	0.912911
	1.0431	2.77791	1.59391	0.869974
	2.24984	1.43728	1.88879
	1.22849		1.23761
	0.439229		1.12194
	1.16191		1.17655
	2.3473		1.73111
	1.0534		1.86803
	2.69972		1.13176
	1.45831		0.120784
	0.530584		1.38181
	0.925959		0.449751
	0.492433		1.44327
	1.32807		0.640943
	2.29098		2.01668
			1.09343
			1.74818
			1.57974
			1.41921
			0.892032
	FGF2(wt)-GFP Cell line	FGF2(K54E)-GFP Cell line	FGF2(K60E)-GFP Cell line	FGF2(K54/60E)-GFP Cell line	GFP Cell line
Mean (n=4)	1	0.804547	0.944606	0.704898	0.314221
[truncated: 92 more columns]

## Sheet: Fig.9
	Panel B
	Sample		raw data				Surface*3/(Total*60)
	FGF2-GFP		Exp.1	Exp.2	Exp.3	Exp.4	Exp.1	Exp.2	Exp.3	Exp.4	FGF2(wt)-GFP average secretion efficiency				normalization
	-WT	Total	5330	2010	2880	940	0.0247655	0.0206468	0.0194444	0.0214894	0.0215865					WT	K54E	K60E	K54/60E	C77/95A
	-WT	Surface	2640	830	1120	404									exp. 1	1.14727	1.15178	0.875188	0.724469	0.1518
	-K54E	Total	5470	2220	3980	1200	0.0248629	0.0194595	0.0209799	0.0204167					exp. 2	0.956466	0.901464	0.831547	0.62664	0.164507
	-K54E	Surface	2720	864	1670	490									exp. 3	0.900768	0.971899	0.677506	0.59495	0.0706371
	-K60E	Total	6590	2610	4000	1200	0.0188923	0.0179502	0.014625	0.0137083					exp. 4	0.995499	0.945807	0.635042	0.574576	0.0558135
	-K60E	Surface	2490	937	1170	329
	-K54/60E	Total	6810	2410	4010	1290	0.0156388	0.013527	0.0128429	0.0124031					Mean (n=4)	1	0.992737	0.754821	0.630159	0.110689
	-K54/60E	Surface	2130	652	1030	320									SD (n=4)	0.105593	0.109942	0.116476	0.0664227	0.0553835
	-C77/95A	Total	5310	1760	2620	747	0.00327684	0.00355114	0.00152481	0.00120482
	-C77/95A	Surface	348	125	79.9	18									p-values
															WT to K54E		> 0,9999
															WT to K60E		0.0161
															WT to K54/60E		0.0005
		Total	1.6% of sample loaded												WT to C77/95A		< 0,001
		Surface	33.3% of sample loaded
	Panel D
	Sample		raw data				Surface*3/(Total*60)
	FGF2-GFP		Exp.1	Exp.2	Exp.3	Exp.4	Exp.1	Exp.2	Exp.3	Exp.4	FGF2(wt)-GFP average secretion efficiency		Normalization
	-WT	Total	828	1710	1800	1660	0.0188406	0.0307018	0.0261944	0.0260241	0.0254402			WT	K127Q/R128Q/K133Q	K54E/K127Q/R128Q/K133Q	K60E/K127Q/R128Q/K133Q	K54/60E/K127Q/R128Q/K133Q	C77/95A
	-WT	Surface	312	1050	943	864							exp. 1	0.740582	0.293249	0.308183	0.243162	0.146238	0.0650417
	-K127Q/R128Q/K133Q	Total	1260	2180	2340	1590	0.00746032	0.0102294	0.00807692	0.0081761			exp. 2	1.20682	0.402094	0.370371	0.326469	0.197466	0.102686
	-K127Q/R128Q/K133Q	Surface	188	446	378	260							exp. 3	1.02965	0.317486	0.272016	0.232025	0.153546	0.0729424
	-K54E/K127Q/R128Q/K133Q	Total	1690	2510	2630	1540	0.00784024	0.00942231	0.00692015	0.00801948			exp. 4	1.02295	0.321385	0.315228	0.252083	0.170022	0.148476
	-K54E/K127Q/R128Q/K133Q	Surface	265	473	364	247
	-K60E/K127Q/R128Q/K133Q	Total	1956	2390	2592	1840	0.00618609	0.00830544	0.00590278	0.00641304			Mean (n=4)	1	0.333554	0.31645	0.263435	0.166818	0.0972867
	-K60E/K127Q/R128Q/K133Q	Surface	242	397	306	236							SD (n=4)	0.192767	0.0473585	0.0406269	0.0428163	0.0227248	0.0377797
	-K54/60E/K127Q/R128Q/K133Q	Total	969	2120	2240	1260	0.00372033	0.00502358	0.00390625	0.0043254
	-K54/60E/K127Q/R128Q/K133Q	Surface	72.1	213	175	109
	-C77/95A	Total	1390	1780	1940	1100	0.00165468	0.00261236	0.00185567	0.00377727			p-values
	-C77/95A	Surface	46	93	72	83.1							WT to K127Q/R128Q/K133Q		<0.001
													WT to K54E/K127Q/R128Q/K133Q		<0.001
													WT to K60E/K127Q/R128Q/K133Q		<0.001
													WT to K54/60E/K127Q/R128Q/K133Q		<0.001
		Total	1.6% of sample loaded										WT to C77/95A		<0.001
		Surface	33.3% of sample loaded

## Sheet: Fig.10
#1 Replicate
Mock						12,5µM						25µM						50µM						FGF2 control						ATP1A1 control
Image file	Signals in Nuclei	Signals in Cytoplasm	Total Signal	Total number of Cells		Image file	Signals in Nuclei	Signals in Cytoplasm	Total Signal	Total number of Cells		Image file	Signals in Nuclei	Signals in Cytoplasm	Total Signal	Total number of Cells		Image file	Signals in Nuclei	Signals in Cytoplasm	Total Signal	Total number of Cells		Image file	Signals in Nuclei	Signals in Cytoplasm	Total Signal	Total number of Cells		Image file	Signals in Nuclei	Signals in Cytoplasm	Total Signal	Total number of Cells
Mock1_1	51	444	495	15		12µM1_1	120	337	457	7		25µM1_1	88	258	346	16		50µM1_1	52	180	232	8		FGF2 1_1	4	13	17	11		ATP1A1 1_1	4	4	8	9			Results
Mock1_10	63	283	346	8		12µM1_10	158	390	548	15		25µM1_10	146	292	438	19		50µM1_10	66	502	568	12		FGF2 1_10	11	4	15	8		ATP1A1 1_10	0	5	5	9			mock	67.5788	62.1227
Mock1_11	154	483	637	10		12µM1_11	254	532	786	16		25µM1_11	92	283	375	10		50µM1_11	66	169	235	6		FGF2 1_11	17	14	31	6		ATP1A1 1_11	1	15	16	12			12µM	48.4794	43.0233
Mock1_12	65	765	830	16		12µM1_12	315	433	748	18		25µM1_12	161	247	408	12		50µM1_12	78	371	449	15		FGF2 1_12	11	19	30	11		ATP1A1 1_12	1	3	4	11			25µM	43.0797	37.6236
Mock1_2	104	491	595	10		12µM1_13	149	287	436	19		25µM1_13	149	337	486	11		50µM1_13	9	223	232	11		FGF2 1_13	14	32	46	8		ATP1A1 1_2	7	24	31	16			50µM	38.5876	33.1315	Background				Results - analysis
Mock1_3	44	340	384	13		12µM1_2	264	546	810	15		25µM1_14	342	514	856	14		50µM1_14	62	371	433	6		FGF2 1_14	19	16	35	12		ATP1A1 1_3	8	47	55	17			FGF2 ctrl	3.94388	0	5.45613					#1	#2	#3	#4	#5
Mock1_4	253	889	1142	16		12µM1_3	324	613	937	16		25µM1_15	227	454	681	6		50µM1_2	76	274	350	12		FGF2 1_15	20	42	62	11		ATP1A1 1_4	2	9	11	14			ATP1A1 ctrl	1.51225	0					mock	67.5788	63.8798	67.5632	64.9261	66.6773
Mock1_5	60	529	589	13		12µM1_4	243	447	690	15		25µM1_16	46	160	206	9		50µM1_3	58	152	210	12		FGF2 1_16	3	3	6	4		ATP1A1 1_5	9	13	22	10										12µM	48.4794	45.581	46.0138	43.6391	43.0342
Mock1_6	217	1406	1623	11		12µM1_5	331	497	828	16		25µM1_2	40	149	189	12		50µM1_4	75	775	850	17		FGF2 1_2	23	41	64	23		ATP1A1 1_6	3	15	18	9										25µM	43.0797	38.655	37.4049	42.1168	39.3148
Mock1_7	259	1189	1448	12		12µM1_6	356	739	1095	9		25µM1_3	155	585	740	5		50µM1_5	180	609	789	12		FGF2 1_3	9	22	31	9		ATP1A1 1_7	11	14	25	15										50µM	38.5876	35.2287	31.4787	33.2129	29.6675
Mock1_8	92	541	633	11		12µM1_7	166	457	623	9		25µM1_4	259	684	943	7		50µM1_6	49	114	163	9		FGF2 1_4	20	56	76	10		ATP1A1 1_8	3	16	19	10										FGF2	3.94388	4.68576	4.94608	4.69814	6.61954
Mock1_9	80	739	819	14		12µM1_8	452	780	1232	21		25µM1_5	148	322	470	5		50µM1_7	27	194	221	9		FGF2 1_5	21	49	70	11		ATP1A1 1_9	1	9	10	13										ATP1A1	1.51225	0.929271	1.56379	1.67194	2.34344
						12µM1_9	52	163	215	18		25µM1_6	64	105	169	9		50µM1_8	33	200	233	9		FGF2 1_6	11	33	44	9
												25µM1_7	134	179	313	8		50µM1_9	90	366	456	11		FGF2 1_7	10	46	56	9
												25µM1_8	201	430	631	14								FGF2 1_8	7	10	17	11																Results - analysis
												25µM1_9	60	182	242	8								FGF2 1_9	5	1	6	15																	#1	#2	#3	#4	#5
																																												mock	62.1227	58.2647	61.0534	58.556	57.7143
SubTotal	1442	8099	9541	149		SubTotal	3184	6221	9405	194		SubTotal	2312	5181	7493	165		SubTotal	921	4500	5421	149		SubTotal	205	401	606	168		SubTotal	50	174	224	145										12µM	43.0233	39.966	39.5039	37.269	34.0712
				64.0336						48.4794						45.4121						36.3826						3.60714						1.54483										25µM	37.6236	33.04	30.895	35.7467	30.3518
																																												50µM	33.1315	29.6137	24.9688	26.8428	20.7045
Mock2_1	352	768	1120	11					0			25µM2_1	102	336	438	14		50µM2_1	71	53	124	7		FGF2 2_1	15	39	54	13		ATP1A1 2_1	0	6	6	7
Mock2_10	115	605	720	16					0			25µM2_2	160	261	421	12		50µM2_10	164	383	547	8		FGF2 2_10	3	26	29	9		ATP1A1 2_10	0	9	9	5
Mock2_11	100	359	459	6					0			25µM2_3	99	259	358	6		50µM2_2	148	240	388	6		FGF2 2_11	15	28	43	8		ATP1A1 2_11	1	3	4	11										Results - analysis
Mock2_12	85	178	263	4					0			25µM2_4	65	96	161	9		50µM2_3	45	126	171	5		FGF2 2_12	4	23	27	7		ATP1A1 2_12	2	11	13	12											#1	#2	#3	#4	#5
Mock2_13	121	295	416	5					0			25µM2_5	180	334	514	14		50µM2_4	120	328	448	7		FGF2 2_13	18	50	68	31		ATP1A1 2_2	4	13	17	13										mock	1.04334	0.978545	1.02538	0.983437	0.969301
Mock2_2	166	298	464	9					0			25µM2_6	230	703	933	8		50µM2_5	257	470	727	14		FGF2 2_14	21	68	89	31		ATP1A1 2_3	4	3	7	13										12µM	0.722567	0.671221	0.663461	0.625926	0.572219
Mock2_3	134	665	799	24					0			25µM2_7	218	521	739	12		50µM2_6	183	159	342	11		FGF2 2_15	16	46	62	9		ATP1A1 2_4	9	45	54	9										25µM	0.631881	0.5549	0.518876	0.600358	0.509753
Mock2_4	80	447	527	5					0			25µM2_8	8	26	34	15		50µM2_7	39	65	104	6		FGF2 2_16	7	38	45	8		ATP1A1 2_5	8	24	32	9										50µM	0.556437	0.497356	0.419347	0.45082	0.347728
Mock2_5	292	809	1101	11					0			25µM2_9	91	182	273	5		50µM2_8	116	179	295	7		FGF2 2_2	4	26	30	8		ATP1A1 2_6	3	4	7	7
Mock2_6	411	816	1227	14					0						0			50µM2_9	60	139	199	11		FGF2 2_3	17	23	40	7		ATP1A1 2_7	3	6	9	11											Average	STDEV
Mock2_7	247	792	1039	11					0						0						0			FGF2 2_4	15	49	64	9		ATP1A1 2_8	7	6	13	12										mock	1	0.0324015
Mock2_8	210	556	766	11					0						0						0			FGF2 2_5	25	49	74	11		ATP1A1 2_9	6	5	11	14										12µM	0.651079	0.055949
Mock2_9	235	608	843	10					0						0						0			FGF2 2_6	29	30	59	12																25µM	0.563154	0.0524117
			0						0						0						0			FGF2 2_7	5	24	29	9																50µM	0.454337	0.0788626
			0			No 2nd replicate on that day									0						0			FGF2 2_8	15	29	44	9
			0												0						0			FGF2 2_9	23	59	82	15
SubTotal	2548	7196	9744	137		SubTotal	0	0	0	0		SubTotal	1153	2718	3871	95		SubTotal	1203	2142	3345	82		SubTotal	232	607	839	196		SubTotal	47	135	182	123
				71.1241						#DIV/0!						40.7474						40.7927						4.28061						1.47967										p-values
																																												mock to 12µM		< 0.0001
																																												mock to 25µM		< 0.0001
			Total	67.5788					Total	48.4794					Total	43.0797					Total	38.5876					Total	3.94388					Total	1.51225										mock to 50µM		< 0.0001
			Std Dev	5.01376					Std Dev	#DIV/0!					Std Dev	3.29848					Std Dev	3.11843					Std Dev	0.476215					Std Dev	0.04607										12µM to 25µM		0.1124
				100						71.7375						63.7474						57.1002																						25µM to 50µM		0.0381
																																												12µM to 50µM		0.0003
#2 Replicate
Mock						12,5µM						25µM						50µM						FGF2 control						ATP1A1 control
Image file	Signals in Nuclei	Signals in Cytoplasm	Total Signal	Total number of Cells		Image file	Signals in Nuclei	Signals in Cytoplasm	Total Signal	Total number of Cells		Image file	Signals in Nuclei	Signals in Cytoplasm	Total Signal	Total number of Cells		Image file	Signals in Nuclei	Signals in Cytoplasm	Total Signal	Total number of Cells		Image file	Signals in Nuclei	Signals in Cytoplasm	Total Signal	Total number of Cells		Image file	Signals in Nuclei	Signals in Cytoplasm	Total Signal	Total number of Cells
Mock1_1	216	627	843	16		12µM1_1	226	730	956	21		25µM1_1	187	882	1069	25		50µM1_1	209	466	675	28		FGF2_1_1	38	98	136	20		ATP1A1_1_1	1	6	7	25			Results
Mock1_10	122	463	585	10		12µM1_10	144	383	527	10		25µM1_10	240	652	892	23		50µM1_10	215	683	898	30		FGF2_1_10	22	66	88	19		ATP1A1_1_10	2	11	13	19			mock	63.8798	58.2647
Mock1_11	154	605	759	14		12µM1_11	86	321	407	10		25µM1_11	105	219	324	20		50µM1_11	108	329	437	16		FGF2_1_11	36	74	110	21		ATP1A1_1_11	1	11	12	23			12µM	45.581	39.966
Mock1_12	295	793	1088	14		12µM1_12	138	469	607	14		25µM1_12	98	221	319	25		50µM1_12	143	560	703	21		FGF2_1_12	27	56	83	14		ATP1A1_1_12	2	10	12	19			25µM	38.655	33.04
Mock1_2	219	621	840	18		12µM1_13	133	481	614	15		25µM1_13	163	404	567	20		50µM1_2	204	877	1081	28		FGF2_1_2	28	64	92	16		ATP1A1_1_2	4	20	24	22			50µM	35.2287	29.6137
Mock1_3	236	823	1059	19		12µM1_2	207	643	850	16		25µM1_2	171	635	806	30		50µM1_3	218	341	559	24		FGF2_1_3	43	60	103	20		ATP1A1_1_3	3	5	8	12			FGF2 ctrl	4.68576	0	5.61503
Mock1_4	288	1119	1407	22		12µM1_3	168	780	948	14		25µM1_3	117	591	708	26		50µM1_4	210	820	1030	26		FGF2_1_4	39	54	93	18		ATP1A1_1_4	6	9	15	19			ATP1A1 ctrl	0.929271	0
Mock1_5	160	520	680	20		12µM1_4	164	646	810	11		25µM1_4	277	1154	1431	30		50µM1_5	171	419	590	22		FGF2_1_5	30	76	106	21		ATP1A1_1_5	4	17	21	16
Mock1_6	221	698	919	17		12µM1_5	140	430	570	12		25µM1_5	108	418	526	20		50µM1_6	296	1054	1350	26		FGF2_1_6	11	50	61	19		ATP1A1_1_6	5	11	16	15
Mock1_7	341	1220	1561	18		12µM1_6	170	642	812	15		25µM1_6	209	871	1080	25		50µM1_7	222	592	814	22		FGF2_1_7	38	90	128	18		ATP1A1_1_7	3	6	9	21
Mock1_8	411	1496	1907	26		12µM1_7	80	419	499	13		25µM1_7	510	1298	1808	25		50µM1_8	119	235	354	17		FGF2_1_8	24	58	82	21		ATP1A1_1_8	3	18	21	19
Mock1_9	293	805	1098	17		12µM1_8	69	228	297	14		25µM1_8	160	691	851	16		50µM1_9	171	578	749	22		FGF2_1_9	15	42	57	16		ATP1A1_1_9	2	19	21	21
						12µM1_9	67	195	262	14		25µM1_9	217	772	989	22
SubTotal	2956	9790	12746	211		SubTotal	1792	6367	8159	179		SubTotal	2562	8808	11370	307		SubTotal	2286	6954	9240	282		SubTotal	351	788	1139	223		SubTotal	36	143	179	231
				60.4076						45.581						37.0358						32.766						5.10762						0.774892
Mock2_1	200	388	588	12		12µM2_1	167	491	658	27		25µM2_1	219	596	815	17		50µM2_1	252	889	1141	30		FGF2_2_1	19	48	67	19		ATP1A1_2_1	3	6	9	24
Mock2_10	419	970	1389	17		12µM2_10	247	1452	1699	31		25µM2_10	271	725	996	24		50µM2_10	193	726	919	22		FGF2_2_10	19	64	83	16		ATP1A1_2_10	4	23	27	18
Mock2_11	302	831	1133	18		12µM2_11	294	1419	1713	26		25µM2_11	106	442	548	21		50µM2_11	156	765	921	17		FGF2_2_11	15	36	51	8		ATP1A1_2_11	3	12	15	21
Mock2_12	179	602	781	14		12µM2_12	254	1152	1406	27		25µM2_12	108	392	500	26		50µM2_12	124	392	516	20		FGF2_2_12	30	82	112	21		ATP1A1_2_12	1	16	17	18
Mock2_2	93	322	415	6		12µM2_2	232	996	1228	27		25µM2_13	368	1297	1665	26		50µM2_13	199	784	983	24		FGF2_2_2	22	41	63	18		ATP1A1_2_2	5	20	25	22
Mock2_3	347	1051	1398	17		12µM2_3	191	702	893	28		25µM2_2	124	480	604	14		50µM2_2	221	660	881	19		FGF2_2_3	18	47	65	18		ATP1A1_2_3	4	21	25	22
Mock2_4	340	874	1214	17		12µM2_4	86	178	264	20		25µM2_3	104	407	511	21		50µM2_3	66	330	396	17		FGF2_2_4	31	81	112	25		ATP1A1_2_4	2	11	13	17
Mock2_5	287	766	1053	15		12µM2_5	169	577	746	13		25µM2_4	316	1110	1426	22		50µM2_4	122	288	410	21		FGF2_2_5	18	53	71	20		ATP1A1_2_5	8	36	44	23
Mock2_6	171	611	782	16		12µM2_6	215	838	1053	21		25µM2_5	369	1302	1671	33		50µM2_5	265	605	870	28		FGF2_2_6	13	57	70	11		ATP1A1_2_6	9	28	37	34
Mock2_7	200	694	894	15		12µM2_7	221	692	913	20		25µM2_6	124	251	375	23		50µM2_6	158	628	786	20		FGF2_2_7	7	40	47	21		ATP1A1_2_7	5	28	33	23
Mock2_8	390	1069	1459	17		12µM2_8	140	518	658	24		25µM2_7	157	603	760	24		50µM2_7	202	806	1008	24		FGF2_2_8	23	55	78	14		ATP1A1_2_8	3	19	22	19
Mock2_9	191	759	950	15		12µM2_9	193	206	399	26		25µM2_8	365	1228	1593	24		50µM2_8	162	681	843	17		FGF2_2_9	16	86	102	25		ATP1A1_2_9	6	12	18	22
												25µM2_9	132	446	578	24		50µM2_9	200	755	955	23
SubTotal	3119	8937	12056	179		SubTotal	2409	9221	11630	290		SubTotal	2763	9279	12042	299		SubTotal	2320	8309	10629	282		SubTotal	231	690	921	216		SubTotal	53	232	285	263
				67.352						40.1034						40.2742						37.6915						4.26389						1.08365
			Total	63.8798					Total	42.8422					Total	38.655					Total	35.2287					Total	4.68576					Total	0.929271
			Std Dev	4.91041					Std Dev	3.87322					Std Dev	2.28991					Std Dev	3.48288					Std Dev	0.59661					Std Dev	0.218325
				100						67.067						60.5122						55.1485
#3 Replicate
Mock						12,5µM						25µM						50µM						FGF2 control						ATP1A1 control
Image file	Signals in Nuclei	Signals in Cytoplasm	Total Signal	Total number of Cells		Image file	Signals in Nuclei	Signals in Cytoplasm	Total Signal	Total number of Cells		Image file	Signals in Nuclei	Signals in Cytoplasm	Total Signal	Total number of Cells		Image file	Signals in Nuclei	Signals in Cytoplasm	Total Signal	Total number of Cells		Image file	Signals in Nuclei	Signals in Cytoplasm	Total Signal	Total number of Cells		Image file	Signals in Nuclei	Signals in Cytoplasm	Total Signal	Total number of Cells
Mock1_1	89	419	508	6		12µM-1_1	61	238	299	11		25µM1_1	40	168	208	7		50µM1_1	67	203	270	10		FGF2-1_1	9	50	59	13		ATP1A1-1_1	0	5	5	6			Results
Mock1_10	137	300	437	9		12µM-1_10	28	153	181	10		25µM1_10	57	346	403	9		50µM1_10	112	275	387	11		FGF2-1_10	3	30	33	8		ATP1A1-1_10	3	3	6	10			mock	67.5632	61.0534
Mock1_11	40	466	506	10		12µM-1_11	88	194	282	12		25µM1_11	49	145	194	7		50µM1_11	47	155	202	7		FGF2-1_11	18	27	45	6		ATP1A1-1_11	7	22	29	13			12µM	46.0138	39.5039
Mock1_12	117	503	620	8		12µM-1_12	58	188	246	9		25µM1_12	94	418	512	9		50µM1_12	68	199	267	10		FGF2-1_12	9	19	28	8		ATP1A1-1_12	0	4	4	5			25µM	37.4049	30.895
Mock1_13	96	402	498	7		12µM-1_13	111	282	393	6		25µM1_13	87	287	374	12		50µM1_13	79	249	328	7		FGF2-1_13	9	15	24	7		ATP1A1-1_13	0	8	8	10			50µM	31.4787	24.9688
Mock1_14	182	651	833	10		12µM-1_14	197	687	884	12		25µM1_14	78	290	368	14		50µM1_14	89	203	292	13		FGF2-1_14	8	27	35	9		ATP1A1-1_14	4	11	15	13			FGF2 ctrl	4.94608	0	6.50987
Mock1_15	152	425	577	6		12µM-1_15	138	359	497	9		25µM1_15	53	298	351	11		50µM1_15	155	487	642	17		FGF2-1_15	11	19	30	9		ATP1A1-1_15	3	16	19	10			ATP1A1 ctrl	1.56379	0
Mock1_16	128	504	632	9		12µM-1_16	74	143	217	8		25µM1_16	75	418	493	10		50µM1_16	18	95	113	6		FGF2-1_16	5	23	28	6		ATP1A1-1_16	0	9	9	11
Mock1_2	134	524	658	8		12µM-1_2	138	401	539	5		25µM1_2	76	301	377	11		50µM1_2	74	364	438	9		FGF2-1_2	4	15	19	6		ATP1A1-1_2	1	4	5	10
Mock1_3	79	323	402	6		12µM-1_3	203	463	666	10		25µM1_3	86	456	542	10		50µM1_3	133	341	474	10		FGF2-1_3	7	24	31	9		ATP1A1-1_3	2	16	18	11
Mock1_4	229	487	716	11		12µM-1_4	123	320	443	9		25µM1_4	45	171	216	7		50µM1_4	78	267	345	11		FGF2-1_4	14	26	40	11		ATP1A1-1_4	2	7	9	10
Mock1_5	124	498	622	9		12µM-1_5	193	507	700	9		25µM1_5	40	311	351	9		50µM1_5	39	130	169	12		FGF2-1_5	8	42	50	7		ATP1A1-1_5	4	20	24	11
Mock1_6	173	469	642	8		12µM-1_6	177	397	574	10		25µM1_6	76	350	426	11		50µM1_6	74	270	344	14		FGF2-1_6	11	45	56	8		ATP1A1-1_6	4	10	14	8
Mock1_7	191	414	605	9		12µM-1_7	115	392	507	7		25µM1_7	64	189	253	11		50µM1_7	63	253	316	10		FGF2-1_7	13	20	33	8		ATP1A1-1_7	5	9	14	8
Mock1_8	140	567	707	10		12µM-1_8	22	104	126	8		25µM1_8	60	192	252	9		50µM1_8	47	162	209	5		FGF2-1_8	3	12	15	12		ATP1A1-1_8	0	9	9	10
Mock1_9	136	423	559	7		12µM-1_9	11	107	118	10		25µM1_9	69	275	344	10		50µM1_9	52	134	186	7		FGF2-1_9	12	42	54	16		ATP1A1-1_9	5	4	9	7
															0
SubTotal	2147	7375	9522	133		SubTotal	1737	4935	6672	145		SubTotal	1049	4615	5664	157		SubTotal	1195	3787	4982	159		SubTotal	144	436	580	143		SubTotal	40	157	197	153
				71.594						46.0138						36.0764						31.3333						4.05594						1.28758
Mock2_1	200	451	651	14		12µM2_1	63	149	212	9		25µM2_1	96	211	307	10		50µM2_1	154	359	513	14		FGF2-2_1	6	28	34	6		ATP1A1-2_1	4	10	14	9
Mock2_10	198	564	762	7		12µM2_10	94	227	321	6		25µM2_10	81	176	257	9		50µM2_10	91	143	234	10		FGF2-2_10	11	21	32	7		ATP1A1-2_10	3	15	18	5
Mock2_11	159	319	478	7		12µM2_11	59	245	304	10		25µM2_11	109	259	368	12		50µM2_11	50	111	161	7		FGF2-2_11	10	37	47	8		ATP1A1-2_11	2	19	21	12
Mock2_12	213	403	616	11		12µM2_12	95	366	461	12		25µM2_12	87	130	217	5		50µM2_12	45	110	155	4		FGF2-2_12	5	15	20	6		ATP1A1-2_12	1	13	14	12
Mock2_13	184	367	551	12		12µM2_13	71	426	497	13		25µM2_13	75	214	289	7		50µM2_13	95	179	274	9		FGF2-2_13	8	22	30	5		ATP1A1-2_13	2	16	18	13
Mock2_14	128	432	560	10		12µM2_14	102	339	441	10		25µM2_14	47	189	236	5		50µM2_14	86	198	284	9		FGF2-2_14	5	24	29	7		ATP1A1-2_14	3	12	15	9
Mock2_15	95	440	535	8		12µM2_15	104	468	572	11		25µM2_15	83	202	285	8		50µM2_15	59	105	164	7		FGF2-2_15	4	39	43	8		ATP1A1-2_15	2	9	11	10
Mock2_16	146	512	658	11		12µM2_16	111	183	294	9		25µM2_16	83	319	402	7		50µM2_16	28	147	175	10		FGF2-2_16	9	39	48	8		ATP1A1-2_16	2	2	4	9
Mock2_2	85	338	423	12		12µM2_2	83	303	386	10		25µM2_2	71	230	301	5		50µM2_2	72	133	205	6		FGF2-2_2	7	26	33	8		ATP1A1-2_2	4	18	22	9
Mock2_3	143	346	489	11		12µM2_3	77	378	455	8		25µM2_3	108	235	343	8		50µM2_3	94	181	275	9		FGF2-2_3	17	57	74	7		ATP1A1-2_3	9	8	17	7
Mock2_4	188	456	644	8		12µM2_4	67	227	294	8		25µM2_4	57	223	280	7		50µM2_4	40	198	238	7		FGF2-2_4	9	26	35	4		ATP1A1-2_4	5	10	15	11
Mock2_5	143	555	698	7		12µM2_5	62	360	422	10		25µM2_5	143	385	528	10		50µM2_5	64	223	287	8		FGF2-2_5	12	49	61	7		ATP1A1-2_5	10	16	26	11
Mock2_6	244	558	802	8		12µM2_6	60	359	419	9		25µM2_6	76	178	254	6		50µM2_6	86	180	266	5		FGF2-2_6	10	27	37	6		ATP1A1-2_6	1	13	14	9
Mock2_7	110	356	466	8		12µM2_7	66	369	435	9		25µM2_7	44	94	138	6		50µM2_7	59	207	266	7		FGF2-2_7	6	32	38	9		ATP1A1-2_7	8	10	18	7
Mock2_8	182	480	662	9		12µM2_8	94	211	305	11		25µM2_8	76	171	247	9		50µM2_8	85	346	431	11		FGF2-2_8	14	40	54	11		ATP1A1-2_8	10	18	28	9
Mock2_9	191	598	789	11		12µM2_9	106	464	570	10		25µM2_9	35	161	196	6		50µM2_9	77	201	278	10		FGF2-2_9	17	45	62	9		ATP1A1-2_9	3	18	21	8
SubTotal	2609	7175	9784	154		SubTotal	1314	5074	6388	155		SubTotal	1271	3377	4648	120		SubTotal	1185	3021	4206	133		SubTotal	150	527	677	116		SubTotal	69	207	276	150
				63.5325						41.2129						38.7333						31.6241						5.83621						1.84
			Total	67.5632					Total	43.6133					Total	37.4049					Total	31.4787					Total	4.94608					Total	1.56379
			Std Dev	5.70035					Std Dev	3.39474					Std Dev	1.87871					Std Dev	0.205575					Std Dev	1.25884					Std Dev	0.390619
				100						64.5519						55.3628						46.5915
#4 Replicate
Mock						12,5µM						25µM						50µM						FGF2 control						ATP1A1 control
Image file	Signals in Nuclei	Signals in Cytoplasm	Total Signal	Total number of Cells		Image file	Signals in Nuclei	Signals in Cytoplasm	Total Signal	Total number of Cells		Image file	Signals in Nuclei	Signals in Cytoplasm	Total Signal	Total number of Cells		Image file	Signals in Nuclei	Signals in Cytoplasm	Total Signal	Total number of Cells		Image file	Signals in Nuclei	Signals in Cytoplasm	Total Signal	Total number of Cells		Image file	Signals in Nuclei	Signals in Cytoplasm	Total Signal	Total number of Cells
Mock1_1	600	1849	2449	37		12µM1_1	720	792	1512	55		25µM1_1	247	819	1066	60		50µM1_1	442	646	1088	27		FGF2-1_1	9	107	116	15		ATP1A1-1_1	10	23	33	15			Results
Mock1_10	179	926	1105	20		12µM1_10	615	740	1355	39		25µM1_10	183	717	900	14		50µM1_10	352	892	1244	34		FGF2-1_10	11	72	83	12		ATP1A1-1_10	9	12	21	23			mock	64.9261	58.556
Mock1_11	389	1337	1726	39		12µM1_11	497	1115	1612	49		25µM1_11	249	882	1131	21		50µM1_11	186	557	743	16		FGF2-1_11	19	96	115	11		ATP1A1-1_11	3	20	23	27			12µM	43.6391	37.269
Mock1_2	604	1791	2395	42		12µM1_2	530	530	1060	42		25µM1_12	344	377	721	21		50µM1_12	209	509	718	27		FGF2-1_12	9	32	41	22		ATP1A1-1_12	11	30	41	21			25µM	42.1168	35.7467
Mock1_3	870	1974	2844	25		12µM1_3	537	1077	1614	32		25µM1_2	400	1125	1525	21		50µM1_13	209	374	583	7		FGF2-1_2	21	60	81	19		ATP1A1-1_2	3	29	32	22			50µM	33.2129	26.8428
Mock1_4	904	2122	3026	24		12µM1_4	778	1024	1802	38		25µM1_3	358	1167	1525	22		50µM1_14	167	601	768	35		FGF2-1_3	105	172	277	25		ATP1A1-1_3	2	21	23	25			FGF2 ctrl	4.69814		6.37008
Mock1_5	853	1404	2257	45		12µM1_5	794	1338	2132	37		25µM1_4	455	700	1155	50		50µM1_15	105	503	608	32		FGF2-1_4	12	59	71	14		ATP1A1-1_4	15	58	73	23			ATP1A1 ctrl	1.67194
Mock1_6	383	1643	2026	39		12µM1_6	883	847	1730	18		25µM1_5	263	461	724	11		50µM1_16	235	949	1184	38		FGF2-1_5	14	81	95	18		ATP1A1-1_5	12	35	47	13
Mock1_7	351	1340	1691	33		12µM1_7	626	1093	1719	28		25µM1_6	270	716	986	16		50µM1_17	275	251	526	36		FGF2-1_6	33	138	171	19		ATP1A1-1_6	4	50	54	12
Mock1_8	196	888	1084	20		12µM1_8	950	1483	2433	48		25µM1_7	246	512	758	18		50µM1_18	194	632	826	22		FGF2-1_7	21	72	93	16		ATP1A1-1_7	8	35	43	14
Mock1_9	106	581	687	14		12µM1_9	776	1238	2014	49		25µM1_8	266	849	1115	19		50µM1_2	273	932	1205	36		FGF2-1_8	27	115	142	26		ATP1A1-1_8	10	36	46	16
												25µM1_9	335	830	1165	28		50µM1_3	61	196	257	32		FGF2-1_9	19	67	86	18		ATP1A1-1_9	12	53	65	26
																		50µM1_4	208	718	926	33
																		50µM1_5	253	694	1043	16
																		50µM1_6	123	540	741	14
																		50µM1_7	190	741	1230	24
																		50µM1_8	159	440	644	16
																		50µM1_9	302	701	1187	25
SubTotal	5435	15855	21290	338		SubTotal	7706	11277	18983	435		SubTotal	3616	9155	12771	301		SubTotal	3943	10876	15521	470		SubTotal	300	1071	1371	215		SubTotal	99	402	501	237
				62.9882						43.6391						42.4286						33.0234						6.37674						2.11392
Mock2_1	728	2653	3381	43		12µM2_1	519	1240	1759	52		25µM2_1	320	629	949	32		50µM2_1	324	850	1317	33		FGF2-2_1	25	50	75	21		ATP1A1-2_1	2	12	14	37
Mock2_10	349	930	1279	53		12µM2_10	572	1434	2006	41		25µM2_10	1005	1536	2541	49		50µM2_2	135	400	803	22		FGF2-2_10	23	65	88	29		ATP1A1-2_10	19	84	103	24
Mock2_11	892	2152	3044	49		12µM2_11	983	736	1719	44		25µM2_11	373	496	869	31		50µM2_10	144	454	757	22		FGF2-2_11	24	79	103	30		ATP1A1-2_11	2	8	10	33
Mock2_2	48	358	406	50		12µM2_2	268	1262	1530	29		25µM2_2	302	1105	1407	26		50µM2_11	96	361	639	28		FGF2-2_12	14	41	55	20		ATP1A1-2_2	5	23	28	27
Mock2_3	1446	4110	5556	44		12µM2_3	745	1328	2073	62		25µM2_3	698	696	1394	41		50µM2_12	134	451	669	22		FGF2-2_2	28	61	89	39		ATP1A1-2_3	6	24	30	41
Mock2_4	2072	5446	7518	44		12µM2_4	667	1511	2178	39		25µM2_4	312	688	1000	34		50µM2_13	222	592	1017	28		FGF2-2_3	28	71	99	39		ATP1A1-2_4	5	33	38	30
Mock2_5	301	1129	1430	41		12µM2_5	1018	1534	2552	65		25µM2_5	547	1086	1633	36		50µM2_14	136	443	713	28		FGF2-2_4	7	32	39	15		ATP1A1-2_5	8	32	40	36
Mock2_6	406	1645	2051	37		12µM2_6	379	1141	1520	26		25µM2_6	336	851	1187	37		50µM2_15	255	410	739	42		FGF2-2_5	10	43	53	16		ATP1A1-2_6	3	40	43	40
Mock2_7	467	1361	1828	42		12µM2_7	706	1434	2140	34		25µM2_7	835	1116	1951	38		50µM2_16	240	527	960	23		FGF2-2_6	22	63	85	23		ATP1A1-2_7	10	52	62	38
Mock2_8	401	1605	2006	28		12µM2_8	767	1414	2181	37		25µM2_8	1024	913	1937	44		50µM2_17	252	865	1308	43		FGF2-2_7	16	52	68	25		ATP1A1-2_8	6	23	29	36
Mock2_9	358	1633	1991	25		12µM2_9	656	1727	2383	44		25µM2_9	901	1162	2063	37		50µM2_3	423	965	1708	28		FGF2-2_8	19	64	83	27		ATP1A1-2_9	14	49	63	32
																		50µM2_4	497	919	1594	27		FGF2-2_9	20	70	90	23
																		50µM2_5	89	273	483	11
																		50µM2_6	94	456	608	48
																		50µM2_7	210	827	1136	35
																		50µM2_8	154	559	824	35
																		50µM2_9	355	1015	1660	32
SubTotal	7468	23022	30490	456		SubTotal	7280	14761	22041	473		SubTotal	6653	10278	16931	405		SubTotal	3760	10367	16935	507		SubTotal	236	691	927	307		SubTotal	80	380	460	374
				66.864						46.5983						41.8049						33.4024						3.01954						1.22995
			Total	64.9261					Total	45.1187					Total	42.1168					Total	33.2129					Total	4.69814					Total	1.67194
			Std Dev	2.74065					Std Dev	2.09249					Std Dev	0.440975					Std Dev	0.267967					Std Dev	2.3739					Std Dev	0.625067
				100						69.4924						64.8688						51.1549
#5 Replicate
Mock						12,5µM						25µM						50µM						FGF2 control						ATP1A1 control
Image file	Signals in Nuclei	Signals in Cytoplasm	Total Signal	Total number of Cells		Image file	Signals in Nuclei	Signals in Cytoplasm	Total Signal	Total number of Cells		Image file	Signals in Nuclei	Signals in Cytoplasm	Total Signal	Total number of Cells		Image file	Signals in Nuclei	Signals in Cytoplasm	Total Signal	Total number of Cells		Image file	Signals in Nuclei	Signals in Cytoplasm	Total Signal	Total number of Cells		Image file	Signals in Nuclei	Signals in Cytoplasm	Total Signal	Total number of Cells
Mock1_1	307	623	930	17		12µM-1_1	373	553	926	29		25µM1_1	270	783	1053	29		50µM1_1	187	567	754	27		FGF2-1_1	21	73	94	21		ATP1A1-1_1	1	27	28	16			Results
Mock1_10	324	804	1128	13		12µM-1_10	667	1423	2090	44		25µM1_10	125	353	478	13		50µM1_10	106	421	527	25		FGF2-1_10	36	82	118	32		ATP1A1-1_10	5	28	33	9			mock	66.6773	57.7143
Mock1_11	145	343	488	13		12µM-1_11	393	1486	1879	26		25µM1_11	273	540	813	15		50µM1_11	255	719	974	39		FGF2-1_11	16	52	68	28		ATP1A1-1_11	6	46	52	8			12µM	43.0342	34.0712
Mock1_12	679	978	1657	18		12µM-1_12	484	784	1268	38		25µM1_12	172	712	884	28		50µM1_12	123	363	486	19		FGF2-1_12	17	38	55	19		ATP1A1-1_12	5	33	38	9			25µM	39.3148	30.3518
Mock1_2	546	945	1491	12		12µM-1_2	432	1260	1692	32		25µM1_2	91	232	323	12		50µM1_13	165	431	596	10		FGF2-1_13	19	20	39	12		ATP1A1-1_2	5	45	50	20			50µM	29.6675	20.7045
Mock1_3	489	1522	2011	17		12µM-1_3	541	1448	1989	45		25µM1_3	79	275	354	7		50µM1_2	143	556	699	16		FGF2-1_14	12	42	54	14		ATP1A1-1_3	9	66	75	16			FGF2 ctrl	6.61954		8.96298
Mock1_4	360	863	1223	25		12µM-1_4	538	1063	1601	36		25µM1_4	165	642	807	27		50µM1_3	72	342	414	12		FGF2-1_15	9	10	19	4		ATP1A1-1_4	4	47	51	11			ATP1A1 ctrl	2.34344
Mock1_5	262	328	590	23		12µM-1_5	411	669	1080	33		25µM1_5	166	619	785	13		50µM1_4	104	393	497	19		FGF2-1_16	15	68	83	37		ATP1A1-1_5	12	55	67	18
Mock1_6	233	553	786	14		12µM-1_6	317	1319	1636	35		25µM1_6	279	652	931	23		50µM1_5	116	333	449	16		FGF2-1_2	10	13	23	8		ATP1A1-1_6	8	29	37	11
Mock1_7	726	920	1646	18		12µM-1_7	621	939	1560	49		25µM1_7	228	670	898	24		50µM1_6	71	243	314	13		FGF2-1_3	20	48	68	18		ATP1A1-1_7	7	41	48	14
Mock1_8	503	702	1205	19		12µM-1_8	444	1080	1524	39		25µM1_8	282	548	830	22		50µM1_7	136	499	635	18		FGF2-1_4	71	274	345	32		ATP1A1-1_8	4	36	40	5
Mock1_9	327	912	1239	8		12µM-1_9	373	1274	1647	33		25µM1_9	400	822	1222	23		50µM1_8	160	534	694	18		FGF2-1_5	101	235	336	27		ATP1A1-1_9	4	28	32	12
															0			50µM1_9	116	341	457	19		FGF2-1_6	70	201	271	34
															0						0			FGF2-1_7	47	134	181	29
															0									FGF2-1_8	20	61	81	29
															0									FGF2-1_9	13	59	72	23
SubTotal	4901	9493	14394	197		SubTotal	5594	13298	18892	439		SubTotal	2530	6848	9378	236		SubTotal	1754	5742	7496	251		SubTotal	497	1410	1907	367		SubTotal	70	481	551	149
				73.066						43.0342						39.7373						29.8645						5.19619						3.69799
Mock2_1	292	686	978	12	-5	12µM2_1	95	320	415	24		25µM2_1	706	859	1565	30		50µM2_1	139	437	576	24		FGF2-2_1	70	212	282	29		ATP1A1-2_1	4	19	23	31
Mock2_10	258	1016	1274	19	-1	12µM2_10	233	1034	1267	36		25µM2_10	320	874	1194	35		50µM2_10	66	221	287	8	-1	FGF2-2_10	75	163	238	25		ATP1A1-2_10	6	22	28	20
Mock2_11	132	853	985	20	-1	12µM2_11	252	832	1084	26		25µM2_11	235	612	847	22		50µM2_11	256	447	703	23		FGF2-2_11	30	83	113	28		ATP1A1-2_11	5	6	11	9
Mock2_12	188	588	776	13		12µM2_12	114	1065	1179	31		25µM2_12	286	570	856	20		50µM2_12	260	547	807	13	-1	FGF2-2_12	59	127	186	25		ATP1A1-2_12	8	18	26	36
Mock2_13	286	749	1035	19		12µM2_2	278	858	1136	24		25µM2_13	353	462	815	19		50µM2_13	165	559	724	26		FGF2-2_13	48	141	189	25		ATP1A1-2_2	9	21	30	27
Mock2_14	180	698	878	13	-2	12µM2_3	366	1814	2180	32		25µM2_14	82	196	278	5		50µM2_2	147	498	645	27		FGF2-2_2	52	194	246	26		ATP1A1-2_3	3	13	16	18
Mock2_2	158	580	738	11		12µM2_4	209	1140	1349	31		25µM2_2	443	748	1191	34		50µM2_3	177	658	835	26		FGF2-2_3	43	150	193	37		ATP1A1-2_4	10	9	19	34
Mock2_3	370	887	1257	26		12µM2_5	242	1171	1413	37		25µM2_3	523	861	1384	35		50µM2_4	133	524	657	20		FGF2-2_4	74	261	335	36		ATP1A1-2_5	3	9	12	22
Mock2_4	277	947	1224	23	-1	12µM2_6	247	1472	1719	32		25µM2_4	266	614	880	28		50µM2_5	382	812	1194	27		FGF2-2_5	66	204	270	35		ATP1A1-2_6	2	13	15	19
Mock2_5	171	623	794	11	-2	12µM2_7	389	809	1198	39		25µM2_5	280	542	822	26		50µM2_6	249	568	817	40		FGF2-2_6	43	137	180	31		ATP1A1-2_7	6	29	35	16
Mock2_6	183	623	806	12	-2	12µM2_8	306	1612	1918	42		25µM2_6	364	830	1194	22		50µM2_7	226	458	684	26		FGF2-2_7	71	232	303	26		ATP1A1-2_8	6	26	32	24
Mock2_7	299	1054	1353	18		12µM2_9	261	1259	1520	33		25µM2_7	321	885	1206	28		50µM2_8	135	369	504	25		FGF2-2_8	78	231	309	27		ATP1A1-2_9	3	17	20	14
Mock2_8	398	1201	1599	27	-1							25µM2_8	213	457	670	27		50µM2_9	144	382	526	19	-3	FGF2-2_9	30	126	156	23
Mock2_9	196	938	1134	22	-1							25µM2_9	145	682	827	22
			0												0
			0												0
SubTotal	3388	11443	14831	246		SubTotal	2992	13386	16378	387		SubTotal	4537	9192	13729	353		SubTotal	2479	6480	8959	304		SubTotal	739	2261	3000	373		SubTotal	65	202	267	270
				60.2886						42.3204						38.8924						29.4704						8.0429						0.988889
			Total	66.6773					Total	43.0342					Total	39.3148					Total	29.6675					Total	6.61954					Total	2.34344
			Std Dev	9.03497					Std Dev	0.504701					Std Dev	0.597461					Std Dev	0.278704					Std Dev	2.01293					Std Dev	1.91562
				100						64.541						58.9628						44.4941
[truncated: 1 more columns]

## Sheet: Fig. S3
		#1				#2				#3				#4				#5				#6
		WT	K54E			WT	K54E			WT	K54E			WT	K54E			WT	K54E			WT	K54E
	Bound FGF2	1760	1410		Bound FGF2	2990	2520		Bound FGF2	10100	8420		Bound FGF2	2230	2055		Bound FGF2	6020	4080		Bound FGF2	1090	675
	Bound GST	7890	9200		Bound GST	7970	10400		Bound GST	8230	7800		Bound GST	16600	17400		Bound GST	6410	6820		Bound GST	8160	7170
	UB FGF2	7090	7060		UB FGF2	8030	11500		UB FGF2	3390	3490		UB FGF2	4970	7560		UB FGF2	5710	5260		UB FGF2	4850	5880
	Bound %	0.19887	0.16647		Bound %	0.271325	0.179743		Bound %	0.748703	0.706969		Bound %	0.309722	0.213729		Bound %	0.513214	0.436831		Bound %	0.183502	0.102975
	Bound Rel	1	0.837079		Bound Rel	1	0.662465		Bound Rel	1	0.944259		Bound Rel	1	0.690065		Bound Rel	1	0.851167		Bound Rel	1	0.561166
		WT	K60E			WT	K60E			WT	K60E			WT	K60E			WT	K60E			WT	K60E
	Bound FGF2	1760	1170		Bound FGF2	2990	2030		Bound FGF2	10100	4120		Bound FGF2	2230	1210		Bound FGF2	6020	2570		Bound FGF2	1090	634
	Bound GST	7890	8670		Bound GST	7970	10700		Bound GST	8230	6100		Bound GST	16600	17400		Bound GST	6410	7740		Bound GST	8160	8320
	UB FGF2	7090	8910		UB FGF2	8030	6190		UB FGF2	3390	2550		UB FGF2	4970	6810		UB FGF2	5710	6070		UB FGF2	4850	6090
	Bound %	0.19887	0.116071		Bound %	0.271325	0.246959		Bound %	0.748703	0.617691		Bound %	0.309722	0.150873		Bound %	0.513214	0.297454		Bound %	0.183502	0.0942891
	Bound Rel	1	0.583655		Bound Rel	1	0.910195		Bound Rel	1	0.825015		Bound Rel	1	0.487123		Bound Rel	1	0.57959		Bound Rel	1	0.513832
		WT	K54/60E			WT	K54/60E			WT	K54/60E			WT	K54/60E			WT	K54/60E			WT	K54/60E
	Bound FGF2	1800	276		Bound FGF2	3660	350		Bound FGF2	2960	457		Bound FGF2	2230	318		Bound FGF2	6020	1670		Bound FGF2	1090	167
	Bound GST	9350	9630		Bound GST	10800	13000		Bound GST	21200	18400		Bound GST	16600	15400		Bound GST	6410	7520		Bound GST	8160	9130
	UB FGF2	6840	9920		UB FGF2	8550	8160		UB FGF2	11800	10800		UB FGF2	4970	6580		UB FGF2	5710	7990		UB FGF2	4850	6690
	Bound %	0.208333	0.0270694		Bound %	0.299754	0.0411281		Bound %	0.200542	0.040597		Bound %	0.309722	0.0461003		Bound %	0.513214	0.172878		Bound %	0.183502	0.0243547
	Bound Rel	1	0.129933		Bound Rel	1	0.137206		Bound Rel	1	0.202436		Bound Rel	1	0.148844		Bound Rel	1	0.336853		Bound Rel	1	0.132722
	WT Binding
		Normalized Data - Pulldown with FGF2 mutants
	B/U Rel.	WT	K54E	K60E	K54/60E
	#1	0.832566	0.837079	0.583655	0.129933
		0.872184
	#2	1.1359	0.662465	0.910195	0.137206
		1.25492
	#3	3.13443	0.944259	0.825015	0.202436
		0.839565
	#4	1.29665	0.690065	0.487123	0.148844
	#5	2.14856	0.851167	0.57959	0.336853
	#6	0.768226	0.561166	0.513832	0.132722
	Average WT	0.238864
	Average	1	0.7577	0.649902	0.181332
	STD Dev	0.22184	0.142906	0.174792	0.0807956
	p-values
	WT to K54E		0.0711
	WT to K60E		0.0056
	WT to K54/60E		< 0.001
